# Supplementary material for: Roles and reimbursement of pharmacists as South Africa transitions towards Universal Health Coverage (UHC): An online survey-based study
Source: PLoS One. 2021 Sep 23;16(9):e0257348. doi: 10.1371/journal.pone.0257348 (PMC8459985; doi:10.1371/journal.pone.0257348)
Supplement: S1 Data — (XLSX) [file pone.0257348.s002.xlsx]

## Sheet: Question 1
The Evolving Role of The Pharmacist: Primary Healthcare Re-engineering as we Transition Toward National Health Insurance
Informed Consent (Tick all relevant boxes)
Answer Choices	Responses
I confirm that I have been informed about the study by Ms V. Naidoo, Dr. V Bangalee and Prof F Suleman: The Role of the Pharmacist as Primary Health Care is being re-engineered during the Implementation of the National Health Insurance.	1	664
I understand the purpose and procedures of the study.	1	664
I have been given an opportunity to answer questions about the study and have had answers to my satisfaction.	1	664
I declare that my participation in this study is entirely voluntary and that I may withdraw at any time without affecting any of the benefits that I usually am entitled to.	1	664
If I have any further questions/concerns or queries related to the study I understand that I may contact the researcher.	1	664
If I have any questions or concerns about my rights as a study participant, or if I am concerned about an aspect of the study or the researchers then I may contact BREC or Dr Varsha Bangalee or Ms Vivian Naidoo.	1	664
	Answered	664
	Skipped	0

## Sheet: Question 2
The Evolving Role of The Pharmacist: Primary Healthcare Re-engineering as we Transition Toward National Health Insurance
Agreement to Participate in the Study
Answer Choices	Responses
I agree to participate.	0.994	658
I do not agree to participate.	0.006	4
	Answered	662
	Skipped	2

## Sheet: Question 3
The Evolving Role of The Pharmacist: Primary Healthcare Re-engineering as we Transition Toward National Health Insurance
What is your age?
Answer Choices	Responses
18-24	0.0159	10
25-34	0.2755	173
35-44	0.2691	169
45-54	0.1322	83
55-64	0.1672	105
65+	0.1401	88
	Answered	628
	Skipped	36

## Sheet: Question 4
The Evolving Role of The Pharmacist: Primary Healthcare Re-engineering as we Transition Toward National Health Insurance
What is your gender?
Answer Choices	Responses
Female	0.5861	371
Male	0.4139	262
	Answered	633
	Skipped	31

## Sheet: Question 5
The Evolving Role of The Pharmacist: Primary Healthcare Re-engineering as we Transition Toward National Health Insurance
What is you geographic area of practice? (Province and district)
Answered	624
Skipped	40
Respondents	Response Date	Responses	Tags
1	Jul 24 2020 07:57 PM	Durban KwaZulu-Natal
2	Jul 23 2020 09:10 PM	District
3	Jul 22 2020 09:06 PM	Gauteng Tshwane
4	Jul 22 2020 07:29 AM	Eastern Cape Sarah Baartman district
5	Jul 21 2020 03:41 PM	Northern Cape Francis Baard District
6	Jul 21 2020 03:31 PM	kzn, ethekwini
7	Jul 21 2020 01:41 PM	Gauteng
8	Jul 19 2020 08:22 AM	gauteng
9	Jul 18 2020 07:30 PM	Capy
10	Jul 18 2020 04:47 PM	kzn
11	Jul 18 2020 01:27 PM	Gauteng
12	Jul 18 2020 12:21 PM	KwaZulu Natal
13	Jul 17 2020 03:56 PM	Tshwane, GAuteng
14	Jul 17 2020 11:51 AM	KZN/Lasysmith
15	Jul 17 2020 10:44 AM	north w
16	Jul 16 2020 10:08 AM	LIMPOPO AND PHALABORWA
17	Jul 16 2020 05:59 AM	District Hospital
18	Jul 15 2020 10:44 PM	Mpumalanga Gert Sibande
19	Jul 15 2020 09:37 PM	Gauteng, Johannesburg
20	Jul 15 2020 07:20 PM	Kzn pmb
21	Jul 15 2020 12:33 PM	Johannesburg, Westdene
22	Jul 14 2020 10:50 PM	KwaZule Natal, eThekweni
23	Jul 14 2020 08:18 PM	Mpumalanga
24	Jul 14 2020 04:54 PM	KZN Umgungundlovu district
25	Jul 14 2020 12:26 PM	KwaZulu-Natal, EThekwini District
26	Jul 14 2020 10:51 AM	Western Cape Soutgern suburbs
27	Jul 14 2020 09:57 AM	Limpopo, community retail
28	Jul 14 2020 09:02 AM	North-West Kennith Kaunda district
29	Jul 13 2020 08:06 PM	Limpopo, Tzaneen
30	Jul 13 2020 10:17 AM	Gauteng, West Rand
31	Jul 13 2020 08:39 AM	Gauteng, Tshwane
32	Jul 12 2020 10:03 PM	Kzn
33	Jul 12 2020 09:58 PM	Gauteng, Tshwane
34	Jul 12 2020 05:31 PM	KwaZulu-Natal, eThekwini
35	Jul 11 2020 09:32 PM	Western Cape Metro District Health Services- Southern Western Sub- Structure
36	Jul 11 2020 08:40 PM	Kzn Ethekwini
37	Jul 11 2020 05:43 PM	Retired
38	Jul 11 2020 04:35 PM	GAUTENG
39	Jul 11 2020 03:31 PM	GAUTENG
40	Jul 11 2020 11:46 AM	Gauteng Tshwane
41	Jul 10 2020 09:24 AM	Gauteng Randfontein
42	Jul 10 2020 07:48 AM	Western cape
43	Jul 10 2020 07:08 AM	Gauteng, Tshwane
44	Jul 09 2020 02:10 PM	Gauteng
45	Jul 09 2020 09:21 AM	rural
46	Jul 09 2020 08:59 AM	Gauteng
47	Jul 09 2020 08:22 AM	Gauteng
48	Jul 09 2020 07:05 AM	Guateng; Johannesburg
49	Jul 08 2020 11:47 PM	Kwa-Zulu Natal, uMgungundlovu Disrtict
50	Jul 08 2020 09:37 PM	Gauteng-Ekurhuleni
51	Jul 08 2020 09:10 PM	Western Cape
52	Jul 08 2020 08:57 PM	Pretoria, Gauteng
53	Jul 08 2020 08:04 PM	Kwazulu natal uthukela district
54	Jul 08 2020 07:01 PM	Western Cape parow
55	Jul 08 2020 06:40 PM	Limpopo,Vhembe District
56	Jul 08 2020 06:32 PM	KZN Pietermaritzburg
57	Jul 08 2020 03:36 PM	Gauteng Sandton
58	Jul 08 2020 03:23 PM	Gauteng ; Sedibeng
59	Jul 08 2020 03:03 PM	Gauteng, Pretoria
60	Jul 08 2020 02:35 PM	Cape Town Metropole, Western Cape
61	Jul 08 2020 02:09 PM	Kzn , uthukela
62	Jul 08 2020 02:00 PM	WESTERN CAPE , BELLVILLE SOUTH
63	Jul 08 2020 01:46 PM	Eastern Cape, Nelson Mandela District
64	Jul 08 2020 12:32 PM	Gauteng, Johannesburg
65	Jul 08 2020 11:25 AM	eastern cape
66	Jul 08 2020 10:08 AM	kzn , sydenham
67	Jul 08 2020 09:48 AM	Bloemfontein, Free State
68	Jul 08 2020 09:43 AM	gauteng, Ekurhuleni
69	Jul 08 2020 09:15 AM	National
70	Jul 08 2020 08:51 AM	limpopo
71	Jul 08 2020 08:50 AM	Western Cape Cape Town Metro District
72	Jul 08 2020 08:41 AM	Kzn
73	Jul 08 2020 08:29 AM	Cape Town
74	Jul 08 2020 08:23 AM	KwaZulu-Natal, King Cetshwayo
75	Jul 08 2020 07:08 AM	Eastern cape..ORTambo
76	Jul 08 2020 06:01 AM	Morningside, Gauteng
77	Jul 08 2020 05:53 AM	Province
78	Jul 08 2020 04:23 AM	Limpopo province. Polokwane
79	Jul 08 2020 03:14 AM	Western Cape
80	Jul 08 2020 03:10 AM	Limpopo, Capricorn
81	Jul 08 2020 02:01 AM	Kzn
82	Jul 08 2020 12:12 AM	KwaZulu-Natal and eThekwini
83	Jul 08 2020 12:10 AM	Gauteng
84	Jul 07 2020 11:29 PM	KZN uMkhanyakude district
85	Jul 07 2020 10:12 PM	United Kingdom
86	Jul 07 2020 10:09 PM	Vereeniging Gauteng
87	Jul 07 2020 09:52 PM	Western Cape, City of Cape Town
88	Jul 07 2020 09:51 PM	KZN Umgungundlovu
89	Jul 07 2020 09:34 PM	North West Provincial
90	Jul 07 2020 09:01 PM	Gauteng roodepoort
91	Jul 07 2020 08:26 PM	kwazulu natal
92	Jul 07 2020 08:18 PM	Kzn eThekwini
93	Jul 07 2020 07:57 PM	Gauteng, Pretoria
94	Jul 07 2020 07:26 PM	western cape
95	Jul 07 2020 07:24 PM	Gauteng Ekhuleni
96	Jul 07 2020 06:57 PM	KZN; Ugu District
97	Jul 07 2020 06:00 PM	KZN, Ugu
98	Jul 07 2020 05:58 PM	Gauteng
99	Jul 07 2020 05:44 PM	Gauteng, Johannesburg
100	Jul 07 2020 05:26 PM	Freestate, Phumelela LA
101	Jul 07 2020 05:21 PM	Durban, Kwazulu Natal
102	Jul 07 2020 05:08 PM	Gauteng Tshwane
103	Jul 07 2020 04:57 PM	Gauteng, City of Johannesburg Metro and Sedibeng District
104	Jul 07 2020 04:44 PM	GAUTENG
105	Jul 07 2020 04:43 PM	Limpopo province and Mopani district
106	Jul 07 2020 04:33 PM	Free state, Lejweleputswa
107	Jul 07 2020 04:22 PM	Gauteng Centurion
108	Jul 07 2020 04:19 PM	Gauteng, Westrand
109	Jul 07 2020 04:00 PM	Gauteng Shshanguwe
110	Jul 07 2020 03:43 PM	Gauteng, Tshwane
111	Jul 07 2020 03:41 PM	FREE STATE
112	Jul 07 2020 03:39 PM	Gauteng, Centurion
113	Jul 07 2020 03:26 PM	Gauteng modrnad
114	Jul 07 2020 03:10 PM	North West
115	Jul 07 2020 03:08 PM	western cape
116	Jul 07 2020 02:53 PM	KZN, Pietermaritzburg
117	Jul 07 2020 02:47 PM	Kwazulu-natal, eThekwini
118	Jul 07 2020 02:29 PM	Kzn Ethekwini
119	Jul 07 2020 02:25 PM	Gauteng, Centurion
120	Jul 07 2020 02:19 PM	Gauteng, Johannesburg
121	Jul 07 2020 02:00 PM	North West Madibeng
122	Jul 07 2020 01:53 PM	kzn durban
123	Jul 07 2020 01:33 PM	Kwazulu Natal. uMgungundlovu
124	Jul 07 2020 01:27 PM	western cape, montagu
125	Jul 07 2020 01:08 PM	Gauteng
126	Jul 07 2020 01:01 PM	eThekwini, KwaZulu-Natal
127	Jul 07 2020 12:56 PM	kzn
128	Jul 07 2020 12:50 PM	Western Cape
129	Jul 07 2020 12:49 PM	western cape
130	Jul 07 2020 12:48 PM	Eastern Cape Koukamma
131	Jul 07 2020 12:43 PM	Gauteng
132	Jul 07 2020 12:37 PM	Gauteng. Jhb northwest
133	Jul 07 2020 12:36 PM	Kwazulu Natal Umgungundlovu
134	Jul 07 2020 12:31 PM	Free State, Dihlabeng
135	Jul 07 2020 12:25 PM	Kzn
136	Jul 07 2020 12:22 PM	Eastern cape Port Elizabeth
137	Jul 07 2020 12:21 PM	NORTHWEST KLERKSDORP
138	Jul 07 2020 12:17 PM	KZN
139	Jul 07 2020 12:17 PM	District
140	Jul 07 2020 12:15 PM	Gauteng, Tshwane
141	Jul 07 2020 12:12 PM	WC Cape Town
142	Jul 07 2020 12:08 PM	North West Ngaka Modiri Molema
143	Jul 07 2020 12:07 PM	district
144	Jul 07 2020 11:58 AM	Province
145	Jul 07 2020 11:51 AM	Johannesburg South
146	Jul 07 2020 11:39 AM	Kwazulu Natal, ethekwini
147	Jul 07 2020 11:27 AM	Eastern Cape, Nelson Mandela Bay
148	Jul 07 2020 11:19 AM	kzn illembe
149	Jul 07 2020 11:19 AM	KZN, Pinetown
150	Jul 07 2020 11:11 AM	Gauteng, Johannesburg
151	Jul 07 2020 11:08 AM	Sub district
152	Jul 07 2020 11:00 AM	Gauteng, Roodepoort
153	Jul 07 2020 10:50 AM	Mpumalanga/Mbombela
154	Jul 07 2020 10:38 AM	Gauteng, Johannesburg
155	Jul 07 2020 10:37 AM	International
156	Jul 07 2020 10:29 AM	Gauteng
157	Jul 07 2020 10:27 AM	western province
158	Jul 07 2020 10:27 AM	Gauteng and Johannesburg
159	Jul 07 2020 10:26 AM	KwaZulu-Natal umgungundhlovu
160	Jul 07 2020 10:12 AM	LIMPOPO
161	Jul 07 2020 09:55 AM	WESTERN CAPE; SOUTHERN SUBURBS
162	Jul 07 2020 09:55 AM	Pretoria , Gauteng
163	Jul 07 2020 09:53 AM	Western Cape / West Coast
164	Jul 07 2020 09:47 AM	Sandton Gauteng
165	Jul 07 2020 09:41 AM	District
166	Jul 07 2020 09:40 AM	LIMPOPO CAPRICON DISTRICT
167	Jul 07 2020 09:31 AM	Western Cape. Cape Town
168	Jul 07 2020 09:27 AM	Johannesburg, Gauteng
169	Jul 07 2020 09:25 AM	Cape Winelands District, Westerncape
170	Jul 07 2020 09:23 AM	Eastern cape , Nelson mandela bay
171	Jul 07 2020 09:17 AM	Eastern Cape Port Elizabeth
172	Jul 07 2020 09:14 AM	Limpopo
173	Jul 07 2020 09:10 AM	Gauteng
174	Jul 07 2020 08:53 AM	western cape vredenburg
175	Jul 07 2020 08:51 AM	Eastern Cape
176	Jul 07 2020 08:38 AM	Western Cape, locum in any district
177	Jul 07 2020 08:37 AM	western cape
178	Jul 07 2020 08:29 AM	Gauteng
179	Jul 07 2020 08:26 AM	northern cape
180	Jul 07 2020 08:21 AM	Free State Fezile Dabi
181	Jul 07 2020 08:18 AM	Harry Gwala didtrict DC43 Kzn
182	Jul 07 2020 08:17 AM	Northern Cape
183	Jul 07 2020 08:14 AM	Wester Province Cape Town
184	Jul 07 2020 08:13 AM	EasternCape
185	Jul 07 2020 08:09 AM	Gauteng
186	Jul 07 2020 08:03 AM	Western Cape Northern suburbs
187	Jul 07 2020 07:57 AM	Kzn Durban
188	Jul 07 2020 07:56 AM	Nelson Mandela Bay, Eastern Cape
189	Jul 07 2020 07:55 AM	Limpopo
190	Jul 07 2020 07:51 AM	Mpumalanga Nkangala
191	Jul 07 2020 07:49 AM	Limpopo Province Thabazimbi
192	Jul 07 2020 07:46 AM	Midrand, Gauteng
193	Jul 07 2020 07:26 AM	Gauteng, Randburg
194	Jul 07 2020 07:26 AM	Eastern Cape, Nelson Mandela Metro
195	Jul 07 2020 07:25 AM	Gauteng, Pretoria
196	Jul 07 2020 07:17 AM	EC, BCM
197	Jul 07 2020 07:15 AM	eastern province
198	Jul 07 2020 07:13 AM	Gauteng
199	Jul 07 2020 07:12 AM	Gauteng
200	Jul 07 2020 07:10 AM	SOMERSET WEST WESTERN CAPE
201	Jul 07 2020 07:02 AM	Easterm cape amathole district
202	Jul 07 2020 06:54 AM	Rural
203	Jul 07 2020 06:53 AM	Paarl WC
204	Jul 07 2020 06:50 AM	KZN, Bluff
205	Jul 07 2020 06:44 AM	Western Cape Southern Suburbs
206	Jul 07 2020 06:36 AM	Limpopo
207	Jul 07 2020 06:21 AM	Private
208	Jul 07 2020 06:21 AM	KwaZulu-Natal Amajuba district
209	Jul 07 2020 06:03 AM	Gauteng and Johannesburg
210	Jul 07 2020 05:52 AM	Eastern Cape
211	Jul 07 2020 05:26 AM	Gauteng, Ekurhuleni district
212	Jul 07 2020 05:09 AM	Kzn
213	Jul 07 2020 05:05 AM	EC, PSJ
214	Jul 07 2020 04:56 AM	Western cape, Garden Route
215	Jul 07 2020 03:51 AM	KZN
216	Jul 07 2020 01:57 AM	Gauteng Johannesburg
217	Jul 07 2020 12:59 AM	Johannesburg gauteng
218	Jul 07 2020 12:49 AM	WC,Constantia
219	Jul 07 2020 12:37 AM	Mpumalanga
220	Jul 06 2020 11:49 PM	Gauteng CoJ
221	Jul 06 2020 11:33 PM	Midrand, Gauteng
222	Jul 06 2020 11:24 PM	Gauteng, Johannesburg
223	Jul 06 2020 11:10 PM	KZN
224	Jul 06 2020 11:06 PM	Gauteng, West Rand
225	Jul 06 2020 10:51 PM	Gauteng
226	Jul 06 2020 10:48 PM	Gauteng - Johannesburg
227	Jul 06 2020 10:47 PM	Kzn
228	Jul 06 2020 10:36 PM	Northwest Lichtenburg
229	Jul 06 2020 10:34 PM	KwaZulu-Natal-Zululand district
230	Jul 06 2020 10:10 PM	Gauteng
231	Jul 06 2020 10:09 PM	District
232	Jul 06 2020 10:03 PM	KwaZulu natal
233	Jul 06 2020 09:54 PM	Mpumalanga, Gert Sibande
234	Jul 06 2020 09:45 PM	KwaZulu Natal, Ethekwini
235	Jul 06 2020 09:44 PM	KZN
236	Jul 06 2020 09:41 PM	Gauteng, Westrand
237	Jul 06 2020 09:35 PM	Gauteng
238	Jul 06 2020 09:32 PM	GAUTENG JOHANNESBURG
239	Jul 06 2020 09:30 PM	Port Elizabeth Eastern Cape Province
240	Jul 06 2020 09:28 PM	Gauteng
241	Jul 06 2020 09:27 PM	Kzn Durban
242	Jul 06 2020 09:25 PM	Western Cape - Cape Town
243	Jul 06 2020 09:20 PM	KZN - North Coast
244	Jul 06 2020 09:19 PM	Kwazulu natal
245	Jul 06 2020 09:18 PM	North West, Bojonala
246	Jul 06 2020 09:14 PM	North west
247	Jul 06 2020 09:11 PM	Kwazulu Natal, Ethekwini
248	Jul 06 2020 09:08 PM	Mpumalanga
249	Jul 06 2020 09:03 PM	ec
250	Jul 06 2020 09:02 PM	mpumalanga
251	Jul 06 2020 09:02 PM	KwaZulu Natal. Ethekwini.
252	Jul 06 2020 08:52 PM	Gauteng
253	Jul 06 2020 08:49 PM	Gauteng, Centurion
254	Jul 06 2020 08:48 PM	North West Potchefstroom
255	Jul 06 2020 08:46 PM	Gauteng, Pretoria
256	Jul 06 2020 08:46 PM	Gauteng
257	Jul 06 2020 08:40 PM	FREE STATE, LEJWELEPUTSWA DISTRICT
258	Jul 06 2020 08:38 PM	Johannesburg
259	Jul 06 2020 08:37 PM	Gauteng
260	Jul 06 2020 08:35 PM	Western Cape
261	Jul 06 2020 08:35 PM	Limpopo province, Capricorn District
262	Jul 06 2020 08:35 PM	GAUTENG GERMISTON
263	Jul 06 2020 08:34 PM	KZN Durban
264	Jul 06 2020 08:33 PM	Gauteng , Roodepoorr
265	Jul 06 2020 08:29 PM	Kwazulu Natal ethekwini district
266	Jul 06 2020 08:29 PM	Eastern Cape, OR Tambo district
267	Jul 06 2020 08:26 PM	Eastern Cape Alfred Nzo District
268	Jul 06 2020 08:24 PM	Koster, Kgetlengrivier Sub-District, North West
269	Jul 06 2020 08:24 PM	KZN King Cetshwayo
270	Jul 06 2020 08:23 PM	North West Province, Bojanala District
271	Jul 06 2020 08:22 PM	Northern Cape
272	Jul 06 2020 08:22 PM	Gauteng
273	Jul 06 2020 08:19 PM	KZN Ethekwini
274	Jul 06 2020 08:19 PM	Gauteng, Pretoria
275	Jul 06 2020 08:19 PM	Gauteng
276	Jul 06 2020 08:18 PM	Kwa Zulu natal, ethekwini
277	Jul 06 2020 08:17 PM	Private
278	Jul 06 2020 08:17 PM	Greytown, uMzinyathi
279	Jul 06 2020 08:16 PM	Western cape
280	Jul 06 2020 08:16 PM	Eastern Cape
281	Jul 06 2020 08:15 PM	Gauteng
282	Jul 06 2020 08:15 PM	Ballito, KZN
283	Jul 06 2020 08:10 PM	Western Cape < George
284	Jul 06 2020 08:06 PM	Northern Cape, Frances Baard, Sol Plaatjie Municipality
285	Jul 06 2020 08:06 PM	Kzn ethekwini
286	Jul 06 2020 08:05 PM	Mpumalanga
287	Jul 06 2020 08:04 PM	Gatueng, Johannesburg
288	Jul 06 2020 08:03 PM	Gauteng
289	Jul 06 2020 08:00 PM	KZN, Umzinyathi
290	Jul 06 2020 07:59 PM	Gauteng province
291	Jul 06 2020 07:58 PM	Kzn Durban
292	Jul 06 2020 07:58 PM	Kwazulu natal - durban
293	Jul 06 2020 07:58 PM	Gauteng johannesburg
294	Jul 06 2020 07:57 PM	KwaZulu Natal Ugu
295	Jul 06 2020 07:54 PM	Kzn Ethekwini
296	Jul 06 2020 07:52 PM	Frances Baard District Northern Cape
297	Jul 06 2020 07:51 PM	Gauteng
298	Jul 06 2020 07:50 PM	Primrose Gauteng
299	Jul 06 2020 07:50 PM	KEMPTON PARK,GAUTENG
300	Jul 06 2020 07:50 PM	Gauteng, Pretoria
301	Jul 06 2020 07:50 PM	Gauteng
302	Jul 06 2020 07:47 PM	Western Cape
303	Jul 06 2020 07:47 PM	Eastern Cape, Buffalo City
304	Jul 06 2020 07:46 PM	KZN Glenwood
305	Jul 06 2020 07:45 PM	KwaZulu-Natal
306	Jul 06 2020 07:44 PM	Gauteng
307	Jul 06 2020 07:43 PM	Woodmead, Sandton
308	Jul 06 2020 07:43 PM	Western cape
309	Jul 06 2020 07:40 PM	western cape sea point
310	Jul 06 2020 07:40 PM	North west bojanala
311	Jul 06 2020 07:39 PM	eastern cape
312	Jul 06 2020 07:38 PM	Eastern Cape
313	Jul 06 2020 07:37 PM	Eastern Cape, Port Elizabeth
314	Jul 06 2020 07:34 PM	Pretoria, Gauteng
315	Jul 06 2020 07:34 PM	Mpumalanga Gert Sibande
316	Jul 06 2020 07:34 PM	KZN ZULULAND
317	Jul 06 2020 07:34 PM	Gauteng
318	Jul 06 2020 07:32 PM	Kzn ilembe
319	Jul 06 2020 07:32 PM	Kwazulu Natal
320	Jul 06 2020 07:30 PM	Western Cape, Observatory
321	Jul 06 2020 07:26 PM	Gauteng
322	Jul 06 2020 07:26 PM	Durban Ethekwini
323	Jul 06 2020 07:25 PM	Western Cape, Southern Suburbs
324	Jul 06 2020 07:25 PM	North West Bojanala
325	Jul 06 2020 07:24 PM	Northern Cape, Frances Baard
326	Jul 06 2020 07:24 PM	Northern Cape Province, Francis Baard District
327	Jul 06 2020 07:23 PM	National (all 9 Provinces)
328	Jul 06 2020 07:23 PM	Kzn
329	Jul 06 2020 07:23 PM	Gauteng,Johannesburg
330	Jul 06 2020 07:23 PM	Gauteng
331	Jul 06 2020 07:21 PM	Eastern Cape, Port Elizabeth
332	Jul 06 2020 07:18 PM	Western cape
333	Jul 06 2020 07:18 PM	Western Cape, Garden route
334	Jul 06 2020 07:18 PM	Gauteng centurion
335	Jul 06 2020 07:18 PM	Gauteng
336	Jul 06 2020 07:18 PM	Eastern Cape Nelson Mandela Metro
337	Jul 06 2020 07:17 PM	Kzn umkhanyakude
338	Jul 06 2020 07:15 PM	Western Cape
339	Jul 06 2020 07:15 PM	Gauteng, sedibeng
340	Jul 06 2020 07:15 PM	Gauteng
341	Jul 06 2020 07:14 PM	Mpumalanga, Gert Sibande
342	Jul 06 2020 07:13 PM	Mpumalanga mbombela
343	Jul 06 2020 07:13 PM	KZN
344	Jul 06 2020 07:13 PM	Gauteng
345	Jul 06 2020 07:11 PM	Eastern cape, amathole
346	Jul 06 2020 07:10 PM	KZN Pietermaritzburg
347	Jul 06 2020 07:09 PM	Johannesburg, Gauteng
348	Jul 06 2020 07:08 PM	Western Province
349	Jul 06 2020 07:08 PM	Amajuba district kzn
350	Jul 06 2020 07:07 PM	Gauteng Soweto
351	Jul 06 2020 07:07 PM	Gauteng
352	Jul 06 2020 07:06 PM	Western cape
353	Jul 06 2020 07:06 PM	Kzn
354	Jul 06 2020 07:06 PM	Gauteng Northern Suburbs
355	Jul 06 2020 07:05 PM	Mpumalanga
356	Jul 06 2020 07:05 PM	KZN - ethekwini
357	Jul 06 2020 07:03 PM	Kzn
358	Jul 06 2020 07:03 PM	Eastern cape
359	Jul 06 2020 07:02 PM	Kzn ugu
360	Jul 06 2020 07:02 PM	Gauteng
361	Jul 06 2020 06:59 PM	Mpumalanga, Mbombela
362	Jul 06 2020 06:59 PM	Kzn chatsworth
363	Jul 06 2020 06:59 PM	Eastern Cape; Joe Gqabi District
364	Jul 06 2020 06:58 PM	Western cape - Cape Town
365	Jul 06 2020 06:58 PM	Western Cape
366	Jul 06 2020 06:57 PM	KwaZulu-Natal
367	Jul 06 2020 06:57 PM	Eastern Cape Nelson Mandela Bay
368	Jul 06 2020 06:54 PM	Gauteng East Rand
369	Jul 06 2020 06:53 PM	Gauteng Tshwane
370	Jul 06 2020 06:52 PM	Gauteng
371	Jul 06 2020 06:52 PM	Free State
372	Jul 06 2020 06:51 PM	KZN EThekwini
373	Jul 06 2020 06:50 PM	claremont cape province
374	Jul 06 2020 06:48 PM	North west potchefstroom
375	Jul 06 2020 06:48 PM	Gauteng, Sedibeng
376	Jul 06 2020 06:48 PM	Gauteng, Pretoria
377	Jul 06 2020 06:47 PM	western cape, stellenbosch
378	Jul 06 2020 06:47 PM	Gauteng Tshwane
379	Jul 06 2020 06:46 PM	Port Elizabeth eastern cape
380	Jul 06 2020 06:46 PM	Northwest ngata midori district
381	Jul 06 2020 06:45 PM	Cape Town western cape
382	Jul 06 2020 06:45 PM	Boksburg, Gauteng
383	Jul 06 2020 06:43 PM	KwaZulu-Natal, Zululand
384	Jul 06 2020 06:42 PM	UAE
385	Jul 06 2020 06:41 PM	Gauteng, Ekurhuleni
386	Jul 06 2020 06:38 PM	KZN
387	Jul 06 2020 06:38 PM	Eastern Cape, Amathole
388	Jul 06 2020 06:37 PM	limpopo
389	Jul 06 2020 06:37 PM	Free state
390	Jul 06 2020 06:37 PM	Cape Toen
391	Jul 06 2020 06:36 PM	Kzn Durban
392	Jul 06 2020 06:36 PM	Eastern Cape
393	Jul 06 2020 06:35 PM	Unemployed
394	Jul 06 2020 06:35 PM	KZN DURBAN
395	Jul 06 2020 06:35 PM	Gauteng
396	Jul 06 2020 06:34 PM	KZN illembe
397	Jul 06 2020 06:34 PM	Jhb Gauteng
398	Jul 06 2020 06:34 PM	Gauteng, Pretoria
399	Jul 06 2020 06:32 PM	North West, ngaka modiri molema
400	Jul 06 2020 06:31 PM	western cape
401	Jul 06 2020 06:31 PM	Western Cape
402	Jul 06 2020 06:31 PM	KwaZulu-Natal, eThekwini
403	Jul 06 2020 06:31 PM	Eastern Cape
404	Jul 06 2020 06:29 PM	kzn ugu district
405	Jul 06 2020 06:29 PM	Kzn Umgugundlovu
406	Jul 06 2020 06:29 PM	KZN, Pietermaritzburg
407	Jul 06 2020 06:29 PM	Gauteng Pretoria
408	Jul 06 2020 06:28 PM	Pietermaritzburg, kwazulu natal
409	Jul 06 2020 06:28 PM	District
410	Jul 06 2020 06:27 PM	Gauteng, Johannesburg
411	Jul 06 2020 06:27 PM	Eastern Cape
412	Jul 06 2020 06:26 PM	Gauteng. Sedibeng and Alberton
413	Jul 06 2020 06:25 PM	eThekwini, KwaZulu-Natal
414	Jul 06 2020 06:25 PM	Western Cape, Cape Town
415	Jul 06 2020 06:25 PM	Gauteng, Johannesburg
416	Jul 06 2020 06:25 PM	Gauteng
417	Jul 06 2020 06:24 PM	Gauteng
418	Jul 06 2020 06:23 PM	Gauteng, Randburg
419	Jul 06 2020 06:22 PM	Johannesburg, Gauteng
420	Jul 06 2020 06:21 PM	Mpumalanga Ehlanzeni district
421	Jul 06 2020 06:21 PM	Kwazulu-natal, Durban
422	Jul 06 2020 06:20 PM	Kwazulu-natal
423	Jul 06 2020 06:20 PM	KZN
424	Jul 06 2020 06:19 PM	freestate
425	Jul 06 2020 06:19 PM	Kwazulu-natal durban
426	Jul 06 2020 06:18 PM	Gauteng, Ekhuruleni
427	Jul 06 2020 06:18 PM	Gauteng
428	Jul 06 2020 06:17 PM	North West Province and Ditsobotla
429	Jul 06 2020 06:17 PM	Gauteng Tswane
430	Jul 06 2020 06:17 PM	Gauteng
431	Jul 06 2020 06:17 PM	Cape Town Western Cape
432	Jul 06 2020 06:16 PM	Limpopo
433	Jul 06 2020 06:15 PM	Johannesburg
434	Jul 06 2020 06:14 PM	Mpumalanga, Mombela
435	Jul 06 2020 06:14 PM	Kzn, Ethekwini
436	Jul 06 2020 06:14 PM	KZN Ethekwini
437	Jul 06 2020 06:14 PM	Gauteng
438	Jul 06 2020 06:13 PM	Nkangala district, Mpumalanga
439	Jul 06 2020 06:13 PM	Limpopo, Sekhukhune
440	Jul 06 2020 06:12 PM	Western cape
441	Jul 06 2020 06:12 PM	Western Cape
442	Jul 06 2020 06:12 PM	Gauteng Centurion
443	Jul 06 2020 06:10 PM	Kwazulu-Natal, uThukela
444	Jul 06 2020 06:10 PM	KwaZulu-Natal, Verulam
445	Jul 06 2020 06:10 PM	Eastern cape
446	Jul 06 2020 06:08 PM	Gauteng
447	Jul 06 2020 06:07 PM	KZN umgungundlovu
448	Jul 06 2020 12:59 PM	North-West - JB Marks
449	Jun 20 2020 06:52 PM	western cape
450	Jun 16 2020 05:58 PM	Western Cape / Cape Town
451	Jun 16 2020 10:41 AM	gauteng
452	Jun 09 2020 09:02 AM	Tswane Gauteng
453	Jun 08 2020 05:56 PM	Mpumalanga
454	Jun 08 2020 04:24 PM	Northern Cape
455	Jun 08 2020 08:46 AM	Gauteng
456	Jun 07 2020 11:16 AM	Centurion Laudium
457	Jun 06 2020 08:27 AM	EASTERN CAPE- OR TAMBO
458	Jun 05 2020 11:50 AM	Gauteng Heidelberg
459	Jun 04 2020 05:22 PM	KwaZulu-Natal
460	Jun 04 2020 03:49 PM	Western Cape
461	Jun 04 2020 11:30 AM	Durban Kwazulu-Natal
462	Jun 04 2020 10:17 AM	north w
463	Jun 04 2020 09:39 AM	Gauteng ; Tswane
464	Jun 03 2020 10:20 PM	eastern cape
465	Jun 03 2020 09:25 PM	Eastern Cape, NMBD
466	Jun 03 2020 09:15 PM	LIMPOPO, Vhembe
467	Jun 03 2020 07:29 PM	GAUTENG, JOHANNESBURG
468	Jun 03 2020 04:32 PM	gauteng johannesburg
469	Jun 03 2020 03:19 PM	Gauteng
470	Jun 03 2020 02:37 PM	Gauteng, Pretoria
471	Jun 03 2020 01:43 PM	limpopo vhembe
472	Jun 03 2020 01:33 PM	KwaZulu-Natal
473	Jun 03 2020 12:04 PM	Mopani district Limpopo
474	Jun 03 2020 10:04 AM	Mpumalanga and Western Cape
475	Jun 03 2020 09:08 AM	johannesburg,gauteng
476	Jun 03 2020 08:40 AM	western cape
477	Jun 02 2020 10:04 PM	Gauteng
478	Jun 02 2020 09:12 PM	Kwazulu Natal. Overport
479	Jun 02 2020 09:03 PM	Kzn amajuba
480	Jun 02 2020 08:53 PM	Ethekwini, KZN
481	Jun 02 2020 07:38 PM	KZN DURBAN
482	Jun 02 2020 07:28 PM	free state kroonstad
483	Jun 02 2020 07:19 PM	gauteng Vaal triangle
484	Jun 02 2020 04:21 PM	GAUTENG
485	Jun 02 2020 04:19 PM	Western Cape, Cape Town Metro
486	Jun 02 2020 03:32 PM	Kyalami, Gauteng
487	Jun 02 2020 03:18 PM	Western Cape Metro
488	Jun 02 2020 01:13 PM	Western Cape Somerset West
489	Jun 02 2020 01:07 PM	Freestate Ngwathe
490	Jun 02 2020 12:50 PM	Limpopo
491	Jun 02 2020 12:21 PM	Kzn
492	Jun 02 2020 11:58 AM	KZN, King Cetswayo region
493	Jun 02 2020 11:35 AM	Gauteng, Alberton
494	Jun 02 2020 11:31 AM	GAUTENG VAAL TRIANGLE
495	Jun 02 2020 11:25 AM	Gauteng
496	Jun 02 2020 11:20 AM	KZN, SHELLY BEACH
497	Jun 02 2020 11:12 AM	eastern cape
498	Jun 02 2020 10:51 AM	Gauteng - Sandton
499	Jun 02 2020 10:47 AM	Cape Town
500	Jun 02 2020 10:08 AM	Western Cape
501	Jun 02 2020 09:53 AM	Western Cape. Garden Route
502	Jun 02 2020 09:42 AM	PORT ELIZABETH, EASTERN CAPE
503	Jun 02 2020 09:15 AM	Western Cape, Overberg
504	Jun 02 2020 08:08 AM	Cape Winelands District, Westerncape
505	Jun 02 2020 07:55 AM	Eastern cape Mdantsane
506	Jun 02 2020 07:15 AM	Gauteng Johannesburg
507	Jun 02 2020 07:02 AM	Mpumalanga Kwamhlanga
508	Jun 02 2020 06:50 AM	Free State, Parys
509	Jun 02 2020 06:17 AM	Durban kwa Zulu natal
510	Jun 02 2020 05:46 AM	Gauteng
511	Jun 02 2020 03:48 AM	Gauteng
512	Jun 01 2020 10:29 PM	Primrose Gauteng
513	Jun 01 2020 10:00 PM	Sea Point Western Cape
514	Jun 01 2020 09:59 PM	Pretoria, Gauteng, Republic of South Africa
515	Jun 01 2020 09:39 PM	North west Ditsobotla
516	Jun 01 2020 09:36 PM	NORTHWEST BOJANALA
517	Jun 01 2020 09:36 PM	Kzn Ugu
518	Jun 01 2020 09:30 PM	freestate
519	Jun 01 2020 09:21 PM	Kzn
520	Jun 01 2020 09:03 PM	Eastern Cape East London
521	Jun 01 2020 08:56 PM	Kin Kloof
522	Jun 01 2020 08:51 PM	Gauteng meyerton
523	Jun 01 2020 08:44 PM	Western Province
524	Jun 01 2020 08:44 PM	Eastern Cape, Amathole
525	Jun 01 2020 08:36 PM	North West
526	Jun 01 2020 08:34 PM	Province
527	Jun 01 2020 08:24 PM	gauteng
528	Jun 01 2020 08:23 PM	gauteng sedibeng
529	Jun 01 2020 08:18 PM	Gauteng, Tshwane
530	Jun 01 2020 08:17 PM	kzn Piietermaritzburg
531	Jun 01 2020 08:03 PM	Northerncape
532	Jun 01 2020 07:57 PM	Free State
533	Jun 01 2020 07:36 PM	Gauteng
534	Jun 01 2020 07:33 PM	kzn
535	Jun 01 2020 07:21 PM	Western Cape Garden route
536	Jun 01 2020 07:18 PM	KZN CATO RIDGE
537	Jun 01 2020 07:10 PM	Kzn
538	Jun 01 2020 07:07 PM	Gauteng, Randburg
539	Jun 01 2020 07:01 PM	Gauteng
540	Jun 01 2020 06:43 PM	western cape, cape town
541	Jun 01 2020 06:42 PM	Richard's Bay
542	Jun 01 2020 06:37 PM	KZN
543	Jun 01 2020 06:11 PM	western cape
544	Jun 01 2020 06:09 PM	Mpumalanga/Mbombela
545	Jun 01 2020 05:56 PM	district
546	Jun 01 2020 05:45 PM	Gauteng.. Jhb North
547	Jun 01 2020 05:44 PM	Western Cape
548	Jun 01 2020 05:43 PM	KZN-DURBAN
549	Jun 01 2020 05:39 PM	Western cape
550	Jun 01 2020 05:23 PM	MPUMALANGA LOWVELD HAZYVIEW
551	Jun 01 2020 05:17 PM	Gauteng
552	Jun 01 2020 05:12 PM	KZN, Ethekwini
553	Jun 01 2020 04:58 PM	free state bethlehem
554	Jun 01 2020 04:34 PM	Limpopo
555	Jun 01 2020 04:28 PM	Rondebosch East, Western Cape
556	Jun 01 2020 04:20 PM	Gauteng Tshwane district
557	Jun 01 2020 04:11 PM	KwaZulu Natal Zululand
558	Jun 01 2020 04:08 PM	Gauteng. Johannesburg
559	Jun 01 2020 04:04 PM	Western Cape / West Coast
560	Jun 01 2020 03:59 PM	Gauteng
561	Jun 01 2020 03:57 PM	retired
562	Jun 01 2020 03:48 PM	EASTERN CAPE, AMATHOLE
563	Jun 01 2020 03:44 PM	Houghton Gauteng
564	Jun 01 2020 03:41 PM	Ekurhuleni, Gauteng
565	Jun 01 2020 03:39 PM	kzn
566	Jun 01 2020 03:38 PM	Northern Cape, John Taolo Gaetsewe District
567	Jun 01 2020 03:38 PM	Gauteng Pretoria
568	Jun 01 2020 03:37 PM	gauteng, tshwane
569	Jun 01 2020 03:28 PM	Gauteng ,Ekurhuleni
570	Jun 01 2020 03:21 PM	KZN Thukela District
571	Jun 01 2020 03:17 PM	KZN
572	Jun 01 2020 03:15 PM	FREE STATE MANGAUNG METRO
573	Jun 01 2020 03:00 PM	Tswane
574	Jun 01 2020 02:58 PM	KZN- Ethekwini
575	Jun 01 2020 02:47 PM	Kzn
576	Jun 01 2020 02:45 PM	MPUMALANGA CAROLINA
577	Jun 01 2020 02:39 PM	KZN Kwa-Dukuza
578	Jun 01 2020 02:35 PM	Gauteng/ Ekurhuleni
579	Jun 01 2020 02:33 PM	Gauteng
580	Jun 01 2020 02:33 PM	Ethekwini. Kwazulu Natal
581	Jun 01 2020 02:28 PM	WESTERN CAPE
582	Jun 01 2020 02:28 PM	EC OR Tambo
583	Jun 01 2020 02:24 PM	KZN
584	Jun 01 2020 02:20 PM	EASTERN CAPE
585	Jun 01 2020 02:18 PM	Western Cape Northern suburbs
586	Jun 01 2020 02:16 PM	western cape vredenburg
587	Jun 01 2020 02:11 PM	Western Cape
588	Jun 01 2020 02:10 PM	KWAZULU NATAL , PINETOWN
589	Jun 01 2020 02:09 PM	Gauteng, Pretoria
590	Jun 01 2020 02:08 PM	Gauteng
591	Jun 01 2020 02:07 PM	Free State, Dihlabeng
592	Jun 01 2020 02:05 PM	KZN. Umlalazi
593	Jun 01 2020 02:05 PM	FREE STATE
594	Jun 01 2020 02:04 PM	Gauteng, Midrand
595	Jun 01 2020 02:04 PM	Eastern Cape
596	Jun 01 2020 02:02 PM	Sandton, Gauteng
597	Jun 01 2020 01:59 PM	Midrand, Gauteng
598	Jun 01 2020 01:57 PM	NORTH WEST BRITS
599	Jun 01 2020 01:57 PM	Gauteng, Pretoria
600	Jun 01 2020 01:55 PM	Western cape
601	Jun 01 2020 01:54 PM	Gauteng Johannesburg
602	Jun 01 2020 01:52 PM	Kzn Umhlatuze
603	Jun 01 2020 01:50 PM	Kzn, Ethekwini
604	Jun 01 2020 01:48 PM	Gauteng, Johannesburg
605	Jun 01 2020 01:48 PM	Gauteng Johannesburg
606	Jun 01 2020 01:47 PM	kzn uThukela
607	Jun 01 2020 01:47 PM	Cape Town Western Cape
608	Jun 01 2020 01:45 PM	North West Bojanala
609	Jun 01 2020 01:45 PM	Johannesburg. Gauteng
610	Jun 01 2020 01:44 PM	North west province
611	Jun 01 2020 01:44 PM	KWAZULU NATAL
612	Jun 01 2020 01:44 PM	Gauteng,JOHANNESBURG
613	Jun 01 2020 01:42 PM	Gauteng
614	Jun 01 2020 01:41 PM	Western Cape Cape Town
615	Jun 01 2020 01:39 PM	Gauteng
616	Jun 01 2020 01:39 PM	GAUTENG
617	Jun 01 2020 01:37 PM	Western cape
618	Apr 07 2020 08:58 PM	KZN- Ethekwini
619	Mar 20 2020 07:16 PM	KZN-Ethekweni
620	Mar 20 2020 05:53 PM	Kwa Zulu Natal
621	Mar 20 2020 01:50 PM	KwaZulu-Natal
622	Dec 16 2019 05:04 PM	Western Cape Southern Suburbs
623	Dec 13 2019 10:45 PM	Gauteng lenasia
624	Dec 13 2019 09:46 PM	Mpumalanga

## Sheet: Question 6
The Evolving Role of The Pharmacist: Primary Healthcare Re-engineering as we Transition Toward National Health Insurance
Years of practice as a registered pharmacist?
Answer Choices	Responses
0-2 years	0.0717	45
3-5 years	0.0971	61
6-10 years	0.164	103
more than 10 years	0.6672	419
	Answered	628
	Skipped	36

## Sheet: Question 7
The Evolving Role of The Pharmacist: Primary Healthcare Re-engineering as we Transition Toward National Health Insurance
Languages spoken
Answered	631
Skipped	33
Respondents	Response Date	Responses	Tags
1	Jul 24 2020 07:57 PM	English
2	Jul 23 2020 09:10 PM	IsiZulu, English, Sotho, Xhosa, Swati
3	Jul 23 2020 06:02 AM	Afrikaans English
4	Jul 22 2020 09:06 PM	Afrikaans
5	Jul 22 2020 07:29 AM	English and Afrikaans
6	Jul 21 2020 03:41 PM	Afrikaans
7	Jul 21 2020 03:31 PM	english, arabic
8	Jul 21 2020 01:41 PM	Tswana,English,Zulu,sotho
9	Jul 19 2020 08:22 AM	english
10	Jul 18 2020 07:30 PM	Af
11	Jul 18 2020 04:47 PM	english
12	Jul 18 2020 01:27 PM	Zulu, english, south sotho, afrikaans
13	Jul 18 2020 12:21 PM	English
14	Jul 17 2020 03:56 PM	Afrikaans and English
15	Jul 17 2020 11:51 AM	English,Afrikaans,isiZulu
16	Jul 17 2020 10:44 AM	afr
17	Jul 16 2020 12:07 PM	English
18	Jul 16 2020 10:08 AM	ENGLISH AND FRENCH
19	Jul 16 2020 05:59 AM	IsiXhosa and English
20	Jul 15 2020 10:44 PM	Afr
21	Jul 15 2020 09:37 PM	English
22	Jul 15 2020 07:20 PM	IsiZulu
23	Jul 15 2020 12:33 PM	English
24	Jul 14 2020 10:50 PM	English
25	Jul 14 2020 08:18 PM	SiSwati and English
26	Jul 14 2020 04:54 PM	IsiZulu and English
27	Jul 14 2020 12:26 PM	English, Zulu
28	Jul 14 2020 10:51 AM	English and Afrikaans
29	Jul 14 2020 09:57 AM	Sepedi
30	Jul 14 2020 09:02 AM	Afrikaans, English
31	Jul 13 2020 08:06 PM	English, Afrikaans
32	Jul 13 2020 10:17 AM	English & Afrikaans
33	Jul 13 2020 08:39 AM	Afrikaans, English, Zulu
34	Jul 12 2020 10:03 PM	English
35	Jul 12 2020 09:58 PM	Isixhosa, English, sepedi, Tswana, isizulu, Afrikaans
36	Jul 12 2020 05:31 PM	English, Hindi, Afrikaans
37	Jul 11 2020 09:32 PM	Eng and Afr
38	Jul 11 2020 08:40 PM	English Zulu Afrikaans
39	Jul 11 2020 05:43 PM	English
40	Jul 11 2020 04:35 PM	ENGLISH
41	Jul 11 2020 03:31 PM	2
42	Jul 11 2020 11:46 AM	English
43	Jul 10 2020 09:24 AM	Afrikaans & English
44	Jul 10 2020 07:48 AM	Afrikaans English
45	Jul 10 2020 07:08 AM	English, Sepedi
46	Jul 09 2020 03:46 PM	Xhosa
47	Jul 09 2020 02:10 PM	English
48	Jul 09 2020 09:21 AM	isiZulu
49	Jul 09 2020 08:59 AM	Eng. Afr. German
50	Jul 09 2020 08:22 AM	English Afrikaans. Greek
51	Jul 09 2020 07:05 AM	English; isiZulu
52	Jul 08 2020 11:47 PM	Zulu,English and Xhosa
53	Jul 08 2020 09:37 PM	xitsonga, sotho, Zulu and English
54	Jul 08 2020 09:10 PM	English
55	Jul 08 2020 08:57 PM	English and Afrikaans
56	Jul 08 2020 08:04 PM	Zulu and English
57	Jul 08 2020 07:01 PM	English afrikaans german
58	Jul 08 2020 06:40 PM	English, Tshivenda,xitsonga
59	Jul 08 2020 06:32 PM	English Afrikaans basic Zulu
60	Jul 08 2020 03:36 PM	English Afrikaans
61	Jul 08 2020 03:23 PM	Afrikaans & English
62	Jul 08 2020 03:03 PM	Afrikaans
63	Jul 08 2020 02:35 PM	English
64	Jul 08 2020 02:09 PM	English,zulu
65	Jul 08 2020 02:00 PM	ENGLISH,AFRIKAANS
66	Jul 08 2020 01:46 PM	English and Afrikaans
67	Jul 08 2020 12:32 PM	English
68	Jul 08 2020 11:25 AM	english
69	Jul 08 2020 10:08 AM	english
70	Jul 08 2020 09:48 AM	English
71	Jul 08 2020 09:43 AM	English, Afrikaans
72	Jul 08 2020 09:15 AM	English , Afrikaans , Chinese , Zulu
73	Jul 08 2020 08:51 AM	tsonga
74	Jul 08 2020 08:50 AM	Afrikaans, English, German
75	Jul 08 2020 08:41 AM	IsiZulu and English
76	Jul 08 2020 08:29 AM	English, Afrikaans
77	Jul 08 2020 08:23 AM	IsiZulu and English
78	Jul 08 2020 07:08 AM	Xhosa
79	Jul 08 2020 06:01 AM	English
80	Jul 08 2020 05:53 AM	English
81	Jul 08 2020 04:23 AM	English
82	Jul 08 2020 03:14 AM	Xitsonga, Tshivhenda, Sipedi, English, Zulu
83	Jul 08 2020 03:10 AM	Sepedi, English
84	Jul 08 2020 02:01 AM	Isizulu
85	Jul 08 2020 12:12 AM	IsiZulu & English
86	Jul 08 2020 12:10 AM	Afrikaans, English
87	Jul 07 2020 11:29 PM	English
88	Jul 07 2020 10:12 PM	English, Afrikaans
89	Jul 07 2020 10:09 PM	Eng Afr
90	Jul 07 2020 09:52 PM	English, Afrikaans, French
91	Jul 07 2020 09:51 PM	English
92	Jul 07 2020 09:34 PM	Afrikaans, English
93	Jul 07 2020 09:01 PM	English afrikaans
94	Jul 07 2020 08:26 PM	english
95	Jul 07 2020 08:18 PM	English
96	Jul 07 2020 07:57 PM	Afrikaans
97	Jul 07 2020 07:26 PM	english
98	Jul 07 2020 07:24 PM	Afrikaans
99	Jul 07 2020 06:57 PM	IsiZulu, English, IsiXhosa
100	Jul 07 2020 06:00 PM	English, IsiXhosa
101	Jul 07 2020 05:58 PM	English, Ndebele, Zulu
102	Jul 07 2020 05:44 PM	English
103	Jul 07 2020 05:26 PM	Afrikaans, English
104	Jul 07 2020 05:21 PM	1
105	Jul 07 2020 05:08 PM	English, setswana, northern Sotho
106	Jul 07 2020 04:57 PM	Afrikaans and English
107	Jul 07 2020 04:44 PM	AFRIKAANS ENGLISH
108	Jul 07 2020 04:43 PM	Sepedi
109	Jul 07 2020 04:33 PM	South sotho
110	Jul 07 2020 04:22 PM	English and Afrikaans
111	Jul 07 2020 04:19 PM	Afrikaans
112	Jul 07 2020 04:00 PM	english; afrikaans
113	Jul 07 2020 03:43 PM	IsiZulu
114	Jul 07 2020 03:41 PM	AFRIKAANS ENGLISH
115	Jul 07 2020 03:39 PM	Afrikaans and English
116	Jul 07 2020 03:26 PM	English
117	Jul 07 2020 03:10 PM	English Afrikaans
118	Jul 07 2020 03:08 PM	afr eng xhoza zulu
119	Jul 07 2020 02:53 PM	English, Afrikaans, German
120	Jul 07 2020 02:47 PM	English
121	Jul 07 2020 02:29 PM	English
122	Jul 07 2020 02:25 PM	Afrikaans, English
123	Jul 07 2020 02:19 PM	English
124	Jul 07 2020 02:00 PM	English and Afrikaans
125	Jul 07 2020 01:53 PM	english/xhosa/zulu/afrikaans
126	Jul 07 2020 01:33 PM	English & Akrikaans
127	Jul 07 2020 01:27 PM	afrikaans, english
128	Jul 07 2020 01:08 PM	English
129	Jul 07 2020 01:01 PM	English, Afrikaans
130	Jul 07 2020 12:56 PM	English
131	Jul 07 2020 12:55 PM	ENGLISH
132	Jul 07 2020 12:50 PM	English
133	Jul 07 2020 12:49 PM	english afrikaans
134	Jul 07 2020 12:48 PM	Afrikaans
135	Jul 07 2020 12:43 PM	English / Afrikaans
136	Jul 07 2020 12:37 PM	English Afrikaans
137	Jul 07 2020 12:36 PM	English Isizulu Afrikaans
138	Jul 07 2020 12:31 PM	English, Afrikaans, learning Sotho
139	Jul 07 2020 12:25 PM	English and Afrikaans
140	Jul 07 2020 12:22 PM	English and afrikaans
141	Jul 07 2020 12:21 PM	AFRIKAANS AND ENGLISH
142	Jul 07 2020 12:17 PM	English
143	Jul 07 2020 12:17 PM	Afr
144	Jul 07 2020 12:15 PM	English and Afrikaans
145	Jul 07 2020 12:12 PM	English
146	Jul 07 2020 12:08 PM	English, Xhosa, Zulu bit of Afrikaans and Tswana
147	Jul 07 2020 12:07 PM	zulu
148	Jul 07 2020 11:58 AM	English
149	Jul 07 2020 11:51 AM	English
150	Jul 07 2020 11:39 AM	English, afrikaans, Zulu (basic)
151	Jul 07 2020 11:27 AM	English, Afrikaans
152	Jul 07 2020 11:19 AM	english
153	Jul 07 2020 11:19 AM	English, Afrikaans,Tamil
154	Jul 07 2020 11:11 AM	English
155	Jul 07 2020 11:08 AM	English, Afrikaans
156	Jul 07 2020 11:00 AM	English. Seswati,Zulu
157	Jul 07 2020 10:50 AM	North Sotho/ English
158	Jul 07 2020 10:46 AM	English, Afrikaans, Isizulu
159	Jul 07 2020 10:38 AM	Afrikaans, English
160	Jul 07 2020 10:37 AM	English, Afrikaans, French
161	Jul 07 2020 10:29 AM	English / Afrikaans
162	Jul 07 2020 10:27 AM	english afrikaans xhosa french
163	Jul 07 2020 10:27 AM	English, Afrikaans and IsiXhosa
164	Jul 07 2020 10:26 AM	English
165	Jul 07 2020 10:12 AM	ENGLISH AFRIKAANS
166	Jul 07 2020 09:55 AM	Afrikaans English
167	Jul 07 2020 09:55 AM	5
168	Jul 07 2020 09:53 AM	Afrikaans
169	Jul 07 2020 09:47 AM	English , afrikaans
170	Jul 07 2020 09:41 AM	English Sepedi
171	Jul 07 2020 09:40 AM	SEPEDI
172	Jul 07 2020 09:31 AM	English
173	Jul 07 2020 09:27 AM	English, Afrikaans
174	Jul 07 2020 09:25 AM	Afrikaans, English
175	Jul 07 2020 09:23 AM	Sepedi
176	Jul 07 2020 09:17 AM	English, Afrikaans, Xhosa
177	Jul 07 2020 09:14 AM	Tsonga, English, Venda
178	Jul 07 2020 09:10 AM	English
179	Jul 07 2020 08:53 AM	afr.english
180	Jul 07 2020 08:51 AM	English
181	Jul 07 2020 08:38 AM	English, Afrikaans
182	Jul 07 2020 08:37 AM	Afrikaans , English
183	Jul 07 2020 08:29 AM	English, Afrikaans
184	Jul 07 2020 08:26 AM	afrikaans
185	Jul 07 2020 08:21 AM	Afrikaans
186	Jul 07 2020 08:18 AM	Isizulu, English
187	Jul 07 2020 08:17 AM	English Afrikaans
188	Jul 07 2020 08:14 AM	English
189	Jul 07 2020 08:13 AM	English Afrikaans
190	Jul 07 2020 08:09 AM	Northern Sesotho, Afrikaans, English
191	Jul 07 2020 08:03 AM	English/Afrikaans/Italian
192	Jul 07 2020 07:57 AM	English
193	Jul 07 2020 07:56 AM	English, Afrikaans
194	Jul 07 2020 07:55 AM	Ndebele
195	Jul 07 2020 07:51 AM	English Afrikaans
196	Jul 07 2020 07:49 AM	Afrikaans and English
197	Jul 07 2020 07:46 AM	English, Afrikaans, Zulu & Xhosa (basic)
198	Jul 07 2020 07:26 AM	Isixhosa, English
199	Jul 07 2020 07:26 AM	English, Xhosa, Zulu, Sepedi
200	Jul 07 2020 07:25 AM	Afrikaans, English
201	Jul 07 2020 07:17 AM	English and Xhosa
202	Jul 07 2020 07:15 AM	afrikaans English
203	Jul 07 2020 07:13 AM	English afrikaans
204	Jul 07 2020 07:12 AM	Afrikaans
205	Jul 07 2020 07:10 AM	ENGLISH AND AFRIKAANS
206	Jul 07 2020 07:02 AM	Xhosa, english and afrikaans
207	Jul 07 2020 06:54 AM	Isixhosa
208	Jul 07 2020 06:53 AM	English Afrikaans
209	Jul 07 2020 06:50 AM	English
210	Jul 07 2020 06:44 AM	English Afrikaans
211	Jul 07 2020 06:36 AM	Sepedi and English
212	Jul 07 2020 06:21 AM	English
213	Jul 07 2020 06:21 AM	English
214	Jul 07 2020 06:03 AM	Sepedi
215	Jul 07 2020 05:52 AM	English
216	Jul 07 2020 05:26 AM	IsiZulu, isiXhosa, xiTshonga, isiSwati and English
217	Jul 07 2020 05:09 AM	English
218	Jul 07 2020 05:05 AM	Isixhosa
219	Jul 07 2020 04:56 AM	English and Afrikaans
220	Jul 07 2020 03:51 AM	English, Afrikaans
221	Jul 07 2020 01:57 AM	Afrikaans English Portugese German
222	Jul 07 2020 12:59 AM	English
223	Jul 07 2020 12:49 AM	English
224	Jul 07 2020 12:37 AM	English
225	Jul 06 2020 11:49 PM	English, Zulu, Afrikaans
226	Jul 06 2020 11:33 PM	English, Afrrikaans and basic French, basic Dutch
227	Jul 06 2020 11:24 PM	Xitsonga, Isizulu,Sepedi and English
228	Jul 06 2020 11:10 PM	Xhosa
229	Jul 06 2020 11:06 PM	English, Afrikaans, Zulu, Tswana
230	Jul 06 2020 10:51 PM	English
231	Jul 06 2020 10:48 PM	Afrikaans, English
232	Jul 06 2020 10:47 PM	English afrikaans
233	Jul 06 2020 10:36 PM	Afrikaans English
234	Jul 06 2020 10:34 PM	Isizulu &English
235	Jul 06 2020 10:10 PM	English and Afrikaans
236	Jul 06 2020 10:09 PM	Isizulu
237	Jul 06 2020 10:03 PM	English afrikaans
238	Jul 06 2020 09:54 PM	English, Afrikaans
239	Jul 06 2020 09:45 PM	English
240	Jul 06 2020 09:44 PM	3
241	Jul 06 2020 09:41 PM	Sepedi
242	Jul 06 2020 09:35 PM	English
243	Jul 06 2020 09:32 PM	Afrikaans, English
244	Jul 06 2020 09:30 PM	Afrikaans, English
245	Jul 06 2020 09:28 PM	English
246	Jul 06 2020 09:27 PM	English afrikaans
247	Jul 06 2020 09:25 PM	English
248	Jul 06 2020 09:20 PM	English, Afrikaans & Zulu
249	Jul 06 2020 09:19 PM	English
250	Jul 06 2020 09:18 PM	English
251	Jul 06 2020 09:14 PM	Setswana and english
252	Jul 06 2020 09:11 PM	English
253	Jul 06 2020 09:08 PM	Afrikaans
254	Jul 06 2020 09:03 PM	Eng Afr
255	Jul 06 2020 09:02 PM	English
256	Jul 06 2020 09:02 PM	Eng and Afr
257	Jul 06 2020 08:52 PM	English, Shona, zulu
258	Jul 06 2020 08:49 PM	Zulu
259	Jul 06 2020 08:48 PM	Afrikaans, English
260	Jul 06 2020 08:46 PM	English
261	Jul 06 2020 08:46 PM	English
262	Jul 06 2020 08:40 PM	ENGLISH
263	Jul 06 2020 08:38 PM	afrukaans and english
264	Jul 06 2020 08:37 PM	Afrikaans
265	Jul 06 2020 08:35 PM	English and N. Sotho
266	Jul 06 2020 08:35 PM	English
267	Jul 06 2020 08:35 PM	ENGLISH AFRIKAANS
268	Jul 06 2020 08:34 PM	E
269	Jul 06 2020 08:33 PM	Afrikaans
270	Jul 06 2020 08:29 PM	English, isiXhosa
271	Jul 06 2020 08:29 PM	English
272	Jul 06 2020 08:26 PM	English, Sotho, Xhosa
273	Jul 06 2020 08:24 PM	IsiZulu
274	Jul 06 2020 08:24 PM	Afrikaans, English, Setswana for pharmacy use
275	Jul 06 2020 08:23 PM	English & Afrikaans
276	Jul 06 2020 08:22 PM	English
277	Jul 06 2020 08:22 PM	Afrikaans/English
278	Jul 06 2020 08:19 PM	English and Afrikaans
279	Jul 06 2020 08:19 PM	English
280	Jul 06 2020 08:19 PM	English
281	Jul 06 2020 08:18 PM	English
282	Jul 06 2020 08:17 PM	IsiZulu, English
283	Jul 06 2020 08:17 PM	Afrikaans and English
284	Jul 06 2020 08:16 PM	Afrikaans English
285	Jul 06 2020 08:16 PM	Afrikaans
286	Jul 06 2020 08:15 PM	English Aftikaans German
287	Jul 06 2020 08:15 PM	English
288	Jul 06 2020 08:10 PM	English Afrikaans
289	Jul 06 2020 08:06 PM	English and Afrikaans
290	Jul 06 2020 08:06 PM	English
291	Jul 06 2020 08:05 PM	Siswati
292	Jul 06 2020 08:04 PM	English
293	Jul 06 2020 08:03 PM	English
294	Jul 06 2020 08:00 PM	IsiZulu, English
295	Jul 06 2020 07:59 PM	English, Afrikaans, setswana
296	Jul 06 2020 07:58 PM	Sepedi
297	Jul 06 2020 07:58 PM	English
298	Jul 06 2020 07:58 PM	2
299	Jul 06 2020 07:57 PM	English
300	Jul 06 2020 07:54 PM	English, Afrikaans, Gujarati
301	Jul 06 2020 07:52 PM	English
302	Jul 06 2020 07:51 PM	Afrikaans & English
303	Jul 06 2020 07:50 PM	english
304	Jul 06 2020 07:50 PM	English & Afrikaans
305	Jul 06 2020 07:50 PM	English
306	Jul 06 2020 07:50 PM	AFRIKAANS, ENGLISH
307	Jul 06 2020 07:47 PM	English, Afrikaans, Urdu
308	Jul 06 2020 07:47 PM	English, Afrikaans
309	Jul 06 2020 07:46 PM	English
310	Jul 06 2020 07:45 PM	English and isiZulu
311	Jul 06 2020 07:44 PM	Afrikaans
312	Jul 06 2020 07:43 PM	English afrikaans
313	Jul 06 2020 07:43 PM	English
314	Jul 06 2020 07:40 PM	english
315	Jul 06 2020 07:40 PM	English, afrikaans , sepedi, zulu
316	Jul 06 2020 07:39 PM	afrikaans engels
317	Jul 06 2020 07:38 PM	English
318	Jul 06 2020 07:37 PM	English, Afrikaans
319	Jul 06 2020 07:34 PM	Isizulu ans English
320	Jul 06 2020 07:34 PM	Isizulu and English
321	Jul 06 2020 07:34 PM	English Zulu Afrikaans
322	Jul 06 2020 07:34 PM	English
323	Jul 06 2020 07:32 PM	English
324	Jul 06 2020 07:32 PM	English
325	Jul 06 2020 07:30 PM	English
326	Jul 06 2020 07:26 PM	English IsiZulu
327	Jul 06 2020 07:26 PM	English
328	Jul 06 2020 07:25 PM	English Afrikaans
329	Jul 06 2020 07:25 PM	Afrikaans and English
330	Jul 06 2020 07:24 PM	English, Afrikaans
331	Jul 06 2020 07:24 PM	Afrikaans, English
332	Jul 06 2020 07:23 PM	Xitsonga,English,sepedi,sotho,tswana and isizulu
333	Jul 06 2020 07:23 PM	English, Afrikaans
334	Jul 06 2020 07:23 PM	English
335	Jul 06 2020 07:23 PM	English
336	Jul 06 2020 07:21 PM	English, Afrikaans
337	Jul 06 2020 07:18 PM	English and Afrikaans
338	Jul 06 2020 07:18 PM	English Afrikaans
339	Jul 06 2020 07:18 PM	English
340	Jul 06 2020 07:18 PM	Afrikaans
341	Jul 06 2020 07:18 PM	3
342	Jul 06 2020 07:17 PM	IsiZulu
343	Jul 06 2020 07:15 PM	Zulu, English, Sotho
344	Jul 06 2020 07:15 PM	Afrikaans & English
345	Jul 06 2020 07:15 PM	Afrikaans
346	Jul 06 2020 07:14 PM	English, Zulu
347	Jul 06 2020 07:13 PM	Swati
348	Jul 06 2020 07:13 PM	Sepedi
349	Jul 06 2020 07:13 PM	English
350	Jul 06 2020 07:11 PM	English, xhosa, sotho
351	Jul 06 2020 07:10 PM	English, Zulu, Xhosa, Ndebele
352	Jul 06 2020 07:09 PM	english
353	Jul 06 2020 07:08 PM	English isizulu
354	Jul 06 2020 07:08 PM	English
355	Jul 06 2020 07:07 PM	English, isiZulu
356	Jul 06 2020 07:07 PM	English
357	Jul 06 2020 07:06 PM	english
358	Jul 06 2020 07:06 PM	Xitsonga /English
359	Jul 06 2020 07:06 PM	English
360	Jul 06 2020 07:05 PM	Zulu
361	Jul 06 2020 07:05 PM	English
362	Jul 06 2020 07:03 PM	Xhosa
363	Jul 06 2020 07:03 PM	English
364	Jul 06 2020 07:02 PM	English Afrikaans
365	Jul 06 2020 07:02 PM	3
366	Jul 06 2020 06:59 PM	english
367	Jul 06 2020 06:59 PM	English and Afrikanns
368	Jul 06 2020 06:59 PM	Eng, Afr, Sotho, Xhosa
369	Jul 06 2020 06:58 PM	English, Afrikaans
370	Jul 06 2020 06:58 PM	English
371	Jul 06 2020 06:57 PM	english and afrikaans
372	Jul 06 2020 06:57 PM	Afrikaans and English
373	Jul 06 2020 06:54 PM	Afrikaans
374	Jul 06 2020 06:53 PM	English
375	Jul 06 2020 06:52 PM	Afrikaans, English
376	Jul 06 2020 06:52 PM	2
377	Jul 06 2020 06:51 PM	English and Zulu
378	Jul 06 2020 06:50 PM	english afrikaans
379	Jul 06 2020 06:48 PM	Isizulu
380	Jul 06 2020 06:48 PM	English, Sotho, Tsonga, Zulu, Swati
381	Jul 06 2020 06:48 PM	English afrikaans
382	Jul 06 2020 06:47 PM	afrikaans, english, german
383	Jul 06 2020 06:47 PM	English, Xhosa, Zulu, Sotho, Tswana, Pedi
384	Jul 06 2020 06:46 PM	English and sotho
385	Jul 06 2020 06:46 PM	English Afrikaans
386	Jul 06 2020 06:45 PM	English, Afrikaans
387	Jul 06 2020 06:45 PM	English and afrikaans
388	Jul 06 2020 06:43 PM	English, IsiZulu
389	Jul 06 2020 06:42 PM	English
390	Jul 06 2020 06:41 PM	English
391	Jul 06 2020 06:38 PM	English, IsiXhosa, IsiZulu
392	Jul 06 2020 06:38 PM	Afrikaans and English
393	Jul 06 2020 06:37 PM	pedi
394	Jul 06 2020 06:37 PM	English , setswana afrikaans
395	Jul 06 2020 06:37 PM	Afrikaans, English
396	Jul 06 2020 06:36 PM	English and Afrikaans
397	Jul 06 2020 06:36 PM	Afrikaans English
398	Jul 06 2020 06:35 PM	English, isiZulu, Afrikaans
399	Jul 06 2020 06:35 PM	English and afrikaans
400	Jul 06 2020 06:35 PM	ENGLISH
401	Jul 06 2020 06:34 PM	English afrikaans
402	Jul 06 2020 06:34 PM	English
403	Jul 06 2020 06:34 PM	English
404	Jul 06 2020 06:32 PM	Sepedi
405	Jul 06 2020 06:31 PM	English, Afrikaans, isiZulu
406	Jul 06 2020 06:31 PM	English, Afrikaans
407	Jul 06 2020 06:31 PM	English afrikaans
408	Jul 06 2020 06:31 PM	English Afrikaans
409	Jul 06 2020 06:29 PM	zulu
410	Jul 06 2020 06:29 PM	IsiZulu
411	Jul 06 2020 06:29 PM	English. Little Zulu
412	Jul 06 2020 06:29 PM	English Venda Sotho Zulu
413	Jul 06 2020 06:28 PM	Isizulu, english
414	Jul 06 2020 06:28 PM	Afrikaans
415	Jul 06 2020 06:27 PM	English, Afrikaans
416	Jul 06 2020 06:27 PM	English
417	Jul 06 2020 06:26 PM	English
418	Jul 06 2020 06:25 PM	English, afrikaans
419	Jul 06 2020 06:25 PM	English, Afrikaans
420	Jul 06 2020 06:25 PM	English Zulu
421	Jul 06 2020 06:25 PM	English
422	Jul 06 2020 06:24 PM	English, N.Sotho, Isizulu
423	Jul 06 2020 06:23 PM	English
424	Jul 06 2020 06:22 PM	English, Afrikaans
425	Jul 06 2020 06:21 PM	Sepedi,Xitsonga,Isiswati,English
426	Jul 06 2020 06:21 PM	English
427	Jul 06 2020 06:20 PM	English
428	Jul 06 2020 06:20 PM	English
429	Jul 06 2020 06:19 PM	English
430	Jul 06 2020 06:19 PM	Afrikaans , English
431	Jul 06 2020 06:18 PM	English/NSotho
432	Jul 06 2020 06:18 PM	English
433	Jul 06 2020 06:17 PM	Tswana
434	Jul 06 2020 06:17 PM	English and Afrikaans
435	Jul 06 2020 06:17 PM	English Afrikaans
436	Jul 06 2020 06:17 PM	Afrikaans English
437	Jul 06 2020 06:16 PM	Sepedi
438	Jul 06 2020 06:15 PM	English
439	Jul 06 2020 06:14 PM	english
440	Jul 06 2020 06:14 PM	English, IsiZulu, Afrikaans
441	Jul 06 2020 06:14 PM	English and Zulu
442	Jul 06 2020 06:14 PM	Afrikaans, English, French
443	Jul 06 2020 06:13 PM	Tsonga, English, Sepedi, Venda
444	Jul 06 2020 06:13 PM	Sepedi
445	Jul 06 2020 06:12 PM	English and Afrikaans
446	Jul 06 2020 06:12 PM	English Afrikaans
447	Jul 06 2020 06:12 PM	English , Zulu
448	Jul 06 2020 06:10 PM	IsiZulu
449	Jul 06 2020 06:10 PM	English
450	Jul 06 2020 06:10 PM	English
451	Jul 06 2020 06:08 PM	English, Xhosa, Sepedi
452	Jul 06 2020 06:07 PM	English
453	Jul 06 2020 12:59 PM	Afrikaans & English
454	Jun 20 2020 06:52 PM	afrikaans en english
455	Jun 16 2020 05:58 PM	Afrikaans & English
456	Jun 16 2020 10:41 AM	english
457	Jun 15 2020 02:35 PM	English
458	Jun 09 2020 09:02 AM	Afrikaan.
459	Jun 08 2020 05:56 PM	Afrikaans, English
460	Jun 08 2020 04:24 PM	English and Afrikaans
461	Jun 08 2020 08:46 AM	English and Afrikaans
462	Jun 07 2020 11:16 AM	English
463	Jun 06 2020 08:27 AM	ISIXHOSA
464	Jun 05 2020 11:50 AM	Afrikaans
465	Jun 04 2020 05:22 PM	English
466	Jun 04 2020 03:49 PM	English Afrikaans
467	Jun 04 2020 11:30 AM	English, Afrikaans
468	Jun 04 2020 10:17 AM	afr
469	Jun 04 2020 09:39 AM	Afrikaans
470	Jun 04 2020 08:59 AM	Main Language English
471	Jun 03 2020 10:20 PM	eng./afr/isixhosa( limited but well enough to serve patints)
472	Jun 03 2020 09:25 PM	English, Afrikaans, limited isiZulu and isiXhosa
473	Jun 03 2020 09:15 PM	English, Tsonga, venda
474	Jun 03 2020 07:29 PM	AFRIKAANS, ENGLISH, PORTUGUESE, GERMAN
475	Jun 03 2020 04:32 PM	english
476	Jun 03 2020 03:19 PM	English
477	Jun 03 2020 02:37 PM	Afrikaans
478	Jun 03 2020 01:43 PM	tshivenda english sepedi xitsonga isizulu tswana
479	Jun 03 2020 01:33 PM	English
480	Jun 03 2020 12:04 PM	Afr and English
481	Jun 03 2020 10:04 AM	English-Afrikaans-(Ndebele-Swazi-Zulu)
482	Jun 03 2020 09:08 AM	Afrikaans,English,German
483	Jun 03 2020 08:40 AM	english, afrikaans
484	Jun 02 2020 10:04 PM	English Afrikaans
485	Jun 02 2020 09:12 PM	English , Afrikaans and a bit of Hindi .Gujarati
486	Jun 02 2020 09:03 PM	English
487	Jun 02 2020 08:53 PM	English
488	Jun 02 2020 07:38 PM	ENGLISH
489	Jun 02 2020 07:28 PM	afr eng
490	Jun 02 2020 07:19 PM	english and afrikaans
491	Jun 02 2020 04:21 PM	2
492	Jun 02 2020 04:19 PM	Afrikaans, English
493	Jun 02 2020 03:32 PM	ENGLISH
494	Jun 02 2020 03:18 PM	English
495	Jun 02 2020 01:13 PM	Afrikaans and English
496	Jun 02 2020 01:07 PM	Afrikaans and English
497	Jun 02 2020 12:50 PM	Eng afr. German . Little sepedi
498	Jun 02 2020 12:21 PM	Xhosa English Zulu
499	Jun 02 2020 11:58 AM	2
500	Jun 02 2020 11:35 AM	English, Hindi, Gujrati
501	Jun 02 2020 11:31 AM	AFRIKAANS
502	Jun 02 2020 11:25 AM	English
503	Jun 02 2020 11:20 AM	ENGLISH, AFRIKAANS
504	Jun 02 2020 11:12 AM	two
505	Jun 02 2020 10:51 AM	English
506	Jun 02 2020 10:47 AM	English
507	Jun 02 2020 10:08 AM	Afrikaans. English
508	Jun 02 2020 09:53 AM	Afrikaans, English
509	Jun 02 2020 09:42 AM	AFRIKAANS, ENGLISH, GERMAN
510	Jun 02 2020 09:15 AM	Afrikaans ; English
511	Jun 02 2020 08:08 AM	Afrikaans, English
512	Jun 02 2020 07:55 AM	English, afrikaans, broken Xhosa
513	Jun 02 2020 07:15 AM	English Afrikaans
514	Jun 02 2020 07:02 AM	English, Ndebele, sepedi
515	Jun 02 2020 06:50 AM	Afrikaans
516	Jun 02 2020 06:17 AM	English
517	Jun 02 2020 05:46 AM	English and Afrikaans
518	Jun 02 2020 03:48 AM	English
519	Jun 01 2020 10:29 PM	English & Afrikaans
520	Jun 01 2020 10:00 PM	english
521	Jun 01 2020 09:59 PM	English and Afrikaans
522	Jun 01 2020 09:39 PM	N. Sotho
523	Jun 01 2020 09:36 PM	English Afrikaans
524	Jun 01 2020 09:36 PM	Afrikaans English
525	Jun 01 2020 09:30 PM	Afrikaans , English
526	Jun 01 2020 09:21 PM	English
527	Jun 01 2020 09:03 PM	Afrikaams
528	Jun 01 2020 08:56 PM	English Afrikaans
529	Jun 01 2020 08:51 PM	Afrikaans
530	Jun 01 2020 08:44 PM	English and IsiXhosa
531	Jun 01 2020 08:44 PM	Afr. Eng
532	Jun 01 2020 08:36 PM	English and Afrikaans
533	Jun 01 2020 08:34 PM	Tswana, sepedi and Tsonga
534	Jun 01 2020 08:24 PM	english
535	Jun 01 2020 08:23 PM	English, Afrikaans
536	Jun 01 2020 08:18 PM	English, Tsonga, Venda, Pedi, Zulu, Swati, Xhosa
537	Jun 01 2020 08:17 PM	English
538	Jun 01 2020 08:03 PM	Afrikaans
539	Jun 01 2020 07:57 PM	Afrikaans
540	Jun 01 2020 07:36 PM	English
541	Jun 01 2020 07:33 PM	English
542	Jun 01 2020 07:21 PM	Afrikaans,English
543	Jun 01 2020 07:18 PM	ENGLISH,AFRIKAANS AND ZULU
544	Jun 01 2020 07:10 PM	English, Afrikaans, Gujarati, Zulu
545	Jun 01 2020 07:07 PM	English
546	Jun 01 2020 07:01 PM	English
547	Jun 01 2020 06:43 PM	english, afrikaans
548	Jun 01 2020 06:42 PM	English
549	Jun 01 2020 06:37 PM	English and Afrikaans
550	Jun 01 2020 06:11 PM	English and Afrikaans
551	Jun 01 2020 06:09 PM	North Sotho/ English
552	Jun 01 2020 05:56 PM	English, Setswana, Isizulu, Afrikaans, Sepedi, Tsonga
553	Jun 01 2020 05:45 PM	English Afrikaans Gujerati
554	Jun 01 2020 05:44 PM	English Afrikaans
555	Jun 01 2020 05:43 PM	ENGLISH & AFRIKAANS
556	Jun 01 2020 05:39 PM	English / Afrikaans
557	Jun 01 2020 05:23 PM	AFRIKAANS,ENGLISH
558	Jun 01 2020 05:17 PM	English
559	Jun 01 2020 05:12 PM	English
560	Jun 01 2020 04:58 PM	afrikaans and english
561	Jun 01 2020 04:34 PM	English Afrikaans
562	Jun 01 2020 04:28 PM	English
563	Jun 01 2020 04:20 PM	English ,Sepedi, Isizulu
564	Jun 01 2020 04:11 PM	4
565	Jun 01 2020 04:08 PM	English. Afrikaans. Hebrew
566	Jun 01 2020 04:04 PM	Afrikaans
567	Jun 01 2020 03:59 PM	Afrikaans, English and German
568	Jun 01 2020 03:57 PM	english, zulu
569	Jun 01 2020 03:48 PM	ISIXHOSA
570	Jun 01 2020 03:44 PM	English, Afrikaans
571	Jun 01 2020 03:41 PM	English and Afrikaans
572	Jun 01 2020 03:39 PM	english
573	Jun 01 2020 03:38 PM	English, Afrikaans
574	Jun 01 2020 03:38 PM	Afrikaans, English, Zulu, Xhosa,
575	Jun 01 2020 03:37 PM	venda
576	Jun 01 2020 03:28 PM	English, Ndebele , Afrikaans , Sepedi
577	Jun 01 2020 03:21 PM	English Afrikaans isiZulu
578	Jun 01 2020 03:17 PM	Afrikaans
579	Jun 01 2020 03:15 PM	SESOTHO
580	Jun 01 2020 03:00 PM	Afrikaanse
581	Jun 01 2020 02:58 PM	English
582	Jun 01 2020 02:47 PM	English
583	Jun 01 2020 02:45 PM	AFRIKAANS/ENGLISH
584	Jun 01 2020 02:39 PM	English
585	Jun 01 2020 02:35 PM	Afrikaans/ English
586	Jun 01 2020 02:33 PM	English
587	Jun 01 2020 02:33 PM	Afrikaans, English Zulu
588	Jun 01 2020 02:28 PM	isiXhosa
589	Jun 01 2020 02:28 PM	2
590	Jun 01 2020 02:24 PM	English Afrikaans
591	Jun 01 2020 02:20 PM	ENGLISH AFRIKAANS
592	Jun 01 2020 02:18 PM	English/Afrikaans/Italian
593	Jun 01 2020 02:16 PM	afr.english
594	Jun 01 2020 02:11 PM	Afrikaans and English
595	Jun 01 2020 02:10 PM	ENGLISH
596	Jun 01 2020 02:09 PM	Afrikaans, English
597	Jun 01 2020 02:08 PM	English and Afrikaans
598	Jun 01 2020 02:07 PM	English, Afrikaans, learning Sotho
599	Jun 01 2020 02:05 PM	English, AfrikaansZulu
600	Jun 01 2020 02:05 PM	AFRIKAANS
601	Jun 01 2020 02:04 PM	English
602	Jun 01 2020 02:04 PM	Afrikaans and English
603	Jun 01 2020 02:02 PM	English, Afrikaans
604	Jun 01 2020 01:59 PM	English, Afrikaans, Zulu & Xhosa (basic)
605	Jun 01 2020 01:57 PM	Afrikaans, English
606	Jun 01 2020 01:57 PM	Afrikaans English and Tswana
607	Jun 01 2020 01:55 PM	English
608	Jun 01 2020 01:54 PM	English
609	Jun 01 2020 01:52 PM	English
610	Jun 01 2020 01:50 PM	english afrikaans Zulu
611	Jun 01 2020 01:48 PM	english
612	Jun 01 2020 01:48 PM	Afrikaans, English
613	Jun 01 2020 01:47 PM	English Zulu Afrikaans Sutho
614	Jun 01 2020 01:47 PM	English
615	Jun 01 2020 01:45 PM	English, Afrikaans
616	Jun 01 2020 01:45 PM	English Afrikaans
617	Jun 01 2020 01:44 PM	English and afrikaans
618	Jun 01 2020 01:44 PM	ENGLISH
619	Jun 01 2020 01:44 PM	3
620	Jun 01 2020 01:42 PM	Afrikaans
621	Jun 01 2020 01:41 PM	English
622	Jun 01 2020 01:39 PM	English
623	Jun 01 2020 01:39 PM	ENGLISH
624	Jun 01 2020 01:37 PM	Afrikaans, English
625	Apr 07 2020 08:58 PM	English, Afrikaans,IsiZulu
626	Mar 20 2020 07:16 PM	English , Afrikaans, Isizulu
627	Mar 20 2020 05:53 PM	English
628	Mar 20 2020 01:50 PM	English
629	Dec 16 2019 05:04 PM	English Afrikaans
630	Dec 13 2019 10:45 PM	English Afrikaans
631	Dec 13 2019 09:46 PM	English

## Sheet: Question 8
The Evolving Role of The Pharmacist: Primary Healthcare Re-engineering as we Transition Toward National Health Insurance
Auxiliary courses, degrees or diplomas completed that are pharmacy related (Name of course and year completed)
Answered	570
Skipped	94
Respondents	Response Date	Responses	Tags
1	Jul 24 2020 07:57 PM	None
2	Jul 23 2020 09:10 PM	B. Pharmacy - 2006
3	Jul 23 2020 06:02 AM	B Pharm 2000_x000D_ Msc(Med) Pharmacy 2007_x000D_ Advanced Antimicrobial stewardship course MAD-ID
4	Jul 22 2020 09:06 PM	Busy with PCDT course (2nd year) - North West University
5	Jul 22 2020 07:29 AM	Nil
6	Jul 21 2020 03:31 PM	Master of Medical Science (Pharmaceutical Chemistry) 2014
7	Jul 21 2020 01:41 PM	Bpharm 2006, higher certificate in management 2015,Leadership and management course
8	Jul 19 2020 08:22 AM	none
9	Jul 18 2020 04:47 PM	M.Med Science
10	Jul 18 2020 01:27 PM	None
11	Jul 18 2020 12:21 PM	B.Pharm 2009
12	Jul 17 2020 11:51 AM	BSs(pharm) 1973
13	Jul 17 2020 10:44 AM	nonr
14	Jul 16 2020 12:07 PM	PHARMD 2013
15	Jul 16 2020 10:08 AM	HIV/AIDS MANAGEMENT, PHARMACO VIGILANCE, 2018
16	Jul 16 2020 05:59 AM	In the first year of Post-graduate Diploma in Health Economics with the UCT (2020-2021).
17	Jul 15 2020 10:44 PM	Pharmacotherapy 1993 Family Planning 1994 Advanced Msnagement 2010 etc
18	Jul 15 2020 09:37 PM	Netcare management development course, 2012
19	Jul 15 2020 07:20 PM	B. Pharm 2010
20	Jul 15 2020 12:33 PM	n/a
21	Jul 14 2020 10:50 PM	Bachelor of Science (in Chemistry and Biochemistry), 1999_x000D_ Bachelor of Pharmacy, 2010_x000D_ KAPS (Knowledge Assessment of Pharmaceutical Sciences), with Australian Pharmacy Council, 2017
22	Jul 14 2020 08:18 PM	None
23	Jul 14 2020 04:54 PM	N/A
24	Jul 14 2020 12:26 PM	B. Pharm_x000D_ 2002
25	Jul 14 2020 10:51 AM	Family planning 2010
26	Jul 14 2020 09:57 AM	Bpharm degree _x000D_ 2005
27	Jul 14 2020 09:02 AM	PCDT 2012
28	Jul 13 2020 10:17 AM	BPharm, 2018
29	Jul 12 2020 10:03 PM	BPharm 2001
30	Jul 12 2020 09:58 PM	Quality management systems 2018
31	Jul 12 2020 05:31 PM	None
32	Jul 11 2020 08:40 PM	None
33	Jul 11 2020 05:43 PM	Nil
34	Jul 11 2020 04:35 PM	none
35	Jul 11 2020 03:31 PM	none
36	Jul 11 2020 11:46 AM	None
37	Jul 10 2020 07:08 AM	None
38	Jul 09 2020 03:46 PM	0
39	Jul 09 2020 09:21 AM	bachelor of pharmacy
40	Jul 09 2020 07:05 AM	MPH: 2016_x000D_ Quality management systems (in progress)
41	Jul 08 2020 11:47 PM	Masters in Pharmacy,2019
42	Jul 08 2020 09:37 PM	research side for hospital pharmacist, stock management
43	Jul 08 2020 09:10 PM	Bachelor of Pharmacy 2016
44	Jul 08 2020 08:57 PM	B.Pharm Hons (NWU - 2008)_x000D_ MSc pharmacy administration (UWC - 2017)_x000D_ CTD training (Quad Pharma - 2017)_x000D_
45	Jul 08 2020 07:01 PM	Injecting no idea
46	Jul 08 2020 06:32 PM	M Sc (chemistry) 1990
47	Jul 08 2020 03:36 PM	European Society of Oncology Pharmacy Training course 2015
48	Jul 08 2020 03:23 PM	None
49	Jul 08 2020 03:03 PM	N/A
50	Jul 08 2020 02:35 PM	Dip Pharm (1984),MPharm (1993), PhD (2017)
51	Jul 08 2020 02:09 PM	None
52	Jul 08 2020 02:00 PM	NONE
53	Jul 08 2020 01:46 PM	.
54	Jul 08 2020 12:32 PM	Msc(Pharm) completed in 2015
55	Jul 08 2020 11:25 AM	Clinical skills for Pharmacist -1992_x000D_ Immunization and Injection technique -1998
56	Jul 08 2020 10:08 AM	b pharm 2001,
57	Jul 08 2020 09:48 AM	BPharm
58	Jul 08 2020 09:43 AM	CPD lectures only, from July 2008- mainly on radio and TV -discussions and panels with doctors and professors.
59	Jul 08 2020 09:15 AM	No
60	Jul 08 2020 08:51 AM	biomedical science 2011
61	Jul 08 2020 08:50 AM	PDM HIV/Aids Management - 2016
62	Jul 08 2020 08:41 AM	None
63	Jul 08 2020 08:29 AM	none
64	Jul 08 2020 08:23 AM	Nill
65	Jul 08 2020 07:08 AM	Pimart 2020
66	Jul 08 2020 06:01 AM	Bsc (1996)
67	Jul 08 2020 05:53 AM	Health economics _x000D_ HIV counseling_x000D_ Alpha Pharm remote learning course_x000D_ Business courses_x000D_ Leadership courses
68	Jul 08 2020 04:23 AM	None
69	Jul 08 2020 03:14 AM	Bachelor of pharmacy
70	Jul 08 2020 03:10 AM	None
71	Jul 08 2020 02:01 AM	None
72	Jul 08 2020 12:12 AM	B Pharm 2010
73	Jul 08 2020 12:10 AM	B.Pharm 2016
74	Jul 07 2020 11:29 PM	Master of Pharmacy
75	Jul 07 2020 10:12 PM	BPharm 2001
76	Jul 07 2020 10:09 PM	B. SC (MICROBIOLOGY) 1985
77	Jul 07 2020 09:52 PM	MPharm Pharmacoeconomics 2019
78	Jul 07 2020 09:51 PM	None
79	Jul 07 2020 09:34 PM	B Pharm Honours (Hospital Pharmacy Administration) 1984
80	Jul 07 2020 09:01 PM	None
81	Jul 07 2020 08:26 PM	nope_x000D_
82	Jul 07 2020 08:18 PM	N/A
83	Jul 07 2020 07:57 PM	M. Pharm (clinical pharmacy) 2018_x000D_ B. Pharm 2016
84	Jul 07 2020 06:57 PM	None
85	Jul 07 2020 06:00 PM	Certificate in financial management (2012), Masters in Management (2015)
86	Jul 07 2020 05:58 PM	NONE
87	Jul 07 2020 05:44 PM	Master of Pharmacy, 2017
88	Jul 07 2020 05:26 PM	HIV AIDS 2005
89	Jul 07 2020 05:21 PM	none
90	Jul 07 2020 05:08 PM	Diploma in hospital pharmacy management
91	Jul 07 2020 04:57 PM	Post-Graduate Diploma in TB/HIV Management 2019_x000D_ Various short-courses relating to TB, HIV and COVID-19 2019 and 2020
92	Jul 07 2020 04:44 PM	MSC (PHARM) MED 2006_x000D_ PhD (PHARMACOLOGY) 2016
93	Jul 07 2020 04:43 PM	Mpharm 2014
94	Jul 07 2020 04:33 PM	M Sc Pharmacy , 2000
95	Jul 07 2020 04:22 PM	PCDT 2004_x000D_
96	Jul 07 2020 04:19 PM	-
97	Jul 07 2020 04:00 PM	none
98	Jul 07 2020 03:43 PM	Masters in Clinical Pharmacy 2016, Pharmacovigilence 2017, The Pharmacist and HIV 2010, Primary care drug therapy (PCDT): Currently registered
99	Jul 07 2020 03:41 PM	NONE
100	Jul 07 2020 03:39 PM	To many to list
101	Jul 07 2020 03:26 PM	Masters in pharmacy
102	Jul 07 2020 03:08 PM	n/a
103	Jul 07 2020 02:53 PM	Strategic Management, Unisa cira. 2011
104	Jul 07 2020 02:47 PM	B-pharmacy 2011
105	Jul 07 2020 02:29 PM	None
106	Jul 07 2020 02:25 PM	B.Pharm 1991
107	Jul 07 2020 02:19 PM	Primary Care Drug Therapy - 2017_x000D_ Family Planning - 1992
108	Jul 07 2020 02:00 PM	B. Pharm 2008_x000D_ MSc. Pharm 2010_x000D_
109	Jul 07 2020 01:53 PM	bpharm 2005_x000D_
110	Jul 07 2020 01:33 PM	GCP 2020_x000D_
111	Jul 07 2020 01:27 PM	BPharm_x000D_ PCDT 2 year course
112	Jul 07 2020 01:08 PM	Postgraduate Diploma in Business Administration_x000D_ Postgraduate Diploma in Health Economics
113	Jul 07 2020 01:01 PM	PhD, 2003
114	Jul 07 2020 12:56 PM	MParm 2017
115	Jul 07 2020 12:55 PM	N/A
116	Jul 07 2020 12:50 PM	None
117	Jul 07 2020 12:49 PM	Bpharm 1989
118	Jul 07 2020 12:48 PM	none
119	Jul 07 2020 12:43 PM	PCDT - SAPC _x000D_ NLP LIFE COACH
120	Jul 07 2020 12:37 PM	Audiology 1994
121	Jul 07 2020 12:36 PM	NDENT 2012_x000D_ MBA 2019
122	Jul 07 2020 12:25 PM	None
123	Jul 07 2020 12:22 PM	N/A
124	Jul 07 2020 12:21 PM	BSc FARMASIE 1974
125	Jul 07 2020 12:17 PM	N/A
126	Jul 07 2020 12:17 PM	Family planning - 1999
127	Jul 07 2020 12:15 PM	Honors in Hospital Pharmacy 2008
128	Jul 07 2020 12:12 PM	BSc Hon 1988
129	Jul 07 2020 12:08 PM	None
130	Jul 07 2020 12:07 PM	pcdt 2020
131	Jul 07 2020 11:58 AM	Nil
132	Jul 07 2020 11:51 AM	Quality Management Systems (2018)_x000D_ Medicines Registration (2019)
133	Jul 07 2020 11:39 AM	Drug utilization review with NWU in 2012, Postgraduate diploma in business management with Mancosa in 2019, currently studying the PCDT course with NWU
134	Jul 07 2020 11:27 AM	MPharm, 2018
135	Jul 07 2020 11:19 AM	M.Pharm- 2017
136	Jul 07 2020 11:11 AM	Master of Pharmacy (2018)_x000D_ Adherence Counselling for Antiretroviral treatment (2019)
137	Jul 07 2020 11:08 AM	None
138	Jul 07 2020 10:50 AM	Anti-microbial stuartship workshop
139	Jul 07 2020 10:38 AM	B.Pharm (2010)
140	Jul 07 2020 10:37 AM	Masters in Public Health, 2013_x000D_ Diploma in Health Management, 2006
141	Jul 07 2020 10:29 AM	N / A
142	Jul 07 2020 10:27 AM	NA
143	Jul 07 2020 10:27 AM	Bachelors of Pharmacy and Completed 2017
144	Jul 07 2020 10:26 AM	BPharm (Rhodes) 1974
145	Jul 07 2020 10:12 AM	NONE
146	Jul 07 2020 09:55 AM	NONE
147	Jul 07 2020 09:55 AM	Applied Pharmacy therapy /PCDT (current study)
148	Jul 07 2020 09:53 AM	PCDT 1992
149	Jul 07 2020 09:41 AM	Pharmacy Care Drug Therapy
150	Jul 07 2020 09:40 AM	NONE, BUSY WITH PCDT
151	Jul 07 2020 09:31 AM	N/A
152	Jul 07 2020 09:27 AM	none
153	Jul 07 2020 09:25 AM	none
154	Jul 07 2020 09:23 AM	N/A
155	Jul 07 2020 09:17 AM	Family Planning 1998
156	Jul 07 2020 09:10 AM	Family Planning,1991.Immunization 2012
157	Jul 07 2020 08:53 AM	none
158	Jul 07 2020 08:51 AM	No
159	Jul 07 2020 08:38 AM	Currently pursuing an MSc in pharmaceutical chemistry
160	Jul 07 2020 08:37 AM	Management development Programme (USB 2017)
161	Jul 07 2020 08:29 AM	WITS - MAP Course 2017
162	Jul 07 2020 08:18 AM	Bpharmacy 2011
163	Jul 07 2020 08:17 AM	None
164	Jul 07 2020 08:14 AM	Nonw
165	Jul 07 2020 08:13 AM	None
166	Jul 07 2020 08:03 AM	CPR 2012_x000D_ FAMILY PLANNING 2013
167	Jul 07 2020 07:57 AM	Applied Pharamcotherapy 2019 completed and diploma in logistics & supply chain management 2010
168	Jul 07 2020 07:56 AM	None
169	Jul 07 2020 07:55 AM	Bpharm
170	Jul 07 2020 07:49 AM	PIMART 2020
171	Jul 07 2020 07:26 AM	none
172	Jul 07 2020 07:26 AM	None
173	Jul 07 2020 07:25 AM	Contraception, 1992_x000D_ Immunisation, 1994
174	Jul 07 2020 07:17 AM	Bpharm, 2003_x000D_ Pharm D 2010
175	Jul 07 2020 07:15 AM	none
176	Jul 07 2020 07:13 AM	Gmp for management 2018_x000D_ Regulatory affairs 2016_x000D_ Responsible pharmacist 2020
177	Jul 07 2020 07:12 AM	None
178	Jul 07 2020 07:02 AM	None
179	Jul 07 2020 06:54 AM	None
180	Jul 07 2020 06:53 AM	None
181	Jul 07 2020 06:50 AM	Immunization and Injection Technique, 2001
182	Jul 07 2020 06:44 AM	Family Planning_x000D_ PMart_x000D_ Injections & Immunization
183	Jul 07 2020 06:36 AM	Master of public health (student)
184	Jul 07 2020 06:21 AM	M. Pharm clinical pharmacy complete 2019
185	Jul 07 2020 06:21 AM	.not applicable
186	Jul 07 2020 06:03 AM	Public health
187	Jul 07 2020 05:52 AM	MPharm 2012_x000D_ _x000D_
188	Jul 07 2020 05:26 AM	B.Pharm 2011
189	Jul 07 2020 05:09 AM	B. Pharmacy 2015
190	Jul 07 2020 05:05 AM	BPharm
191	Jul 07 2020 04:56 AM	Currently busy with MPharm Clinical pharmacy
192	Jul 07 2020 03:51 AM	M.Clin.Pharm 2003
193	Jul 07 2020 01:57 AM	MPharm 2017 PIMART 2020
194	Jul 07 2020 12:59 AM	N/a
195	Jul 07 2020 12:49 AM	CPHQ 2016
196	Jul 07 2020 12:37 AM	None
197	Jul 06 2020 11:49 PM	HSA QMS 2020_x000D_ Pharmacovigilance 2016_x000D_ Global Health 2020_x000D_ WHO Covid 2020_x000D_ GDP every year since 2016_x000D_ Validation 2016_x000D_ Auditor 2017
198	Jul 06 2020 11:33 PM	TPS drug information 2007 FARMOVS_x000D_ Pharmacotherapy
199	Jul 06 2020 11:10 PM	M. Pharm 2018
200	Jul 06 2020 11:06 PM	None
201	Jul 06 2020 10:48 PM	.
202	Jul 06 2020 10:47 PM	None
203	Jul 06 2020 10:34 PM	b pharmacy -2016
204	Jul 06 2020 10:10 PM	Not applicable
205	Jul 06 2020 10:09 PM	Bpharm
206	Jul 06 2020 10:03 PM	Masters in pharmacy
207	Jul 06 2020 09:54 PM	MPharm 2007_x000D_ Medicine Registration (Basic) 2016
208	Jul 06 2020 09:44 PM	M.Pharm Clinical Pharmacy 2017
209	Jul 06 2020 09:41 PM	Pharmacy initiated management of anti-retroviral treatment (PIMART), 2017
210	Jul 06 2020 09:35 PM	Master of Science Med (Pharmacy)
211	Jul 06 2020 09:32 PM	HiV counselling 2019
212	Jul 06 2020 09:30 PM	MPharm 2008_x000D_ PharmD ongoing
213	Jul 06 2020 09:27 PM	business management 2019_x000D_ PMART thru ICPA 2020_x000D_ HIV AIDS 2010_x000D_ Family planning 1995_x000D_ Primary Health 1998_x000D_ Multi Site Management 2007_x000D_ COVID readiness WHO 2020_x000D_ Emotional Intelligence 2012_x000D_ Financial Reporting 2014_x000D_ Presentation Skills 2018_x000D_ Change Management 2008_x000D_ SAP reporting time and attendance 2008_x000D_ Intermediary Excel 201…
214	Jul 06 2020 09:25 PM	BPharm
215	Jul 06 2020 09:20 PM	BPharm 1985
216	Jul 06 2020 09:19 PM	PCDT 2019
217	Jul 06 2020 09:18 PM	B. Pharmacy in the year 2016
218	Jul 06 2020 09:14 PM	None
219	Jul 06 2020 09:11 PM	M.MED.Sc Clinical Pharmacology 2000. PhD 2020
220	Jul 06 2020 09:08 PM	M.Sc Pharmaceutics 2008
221	Jul 06 2020 09:03 PM	Consultation and practice: Asthma, BP, Hyperlipedemia, Diabetes (1&2), HIV/AIDS, Ovulation control (oral & IM), Vaccinations and injection technique
222	Jul 06 2020 09:02 PM	none
223	Jul 06 2020 09:02 PM	N/A
224	Jul 06 2020 08:52 PM	N/a
225	Jul 06 2020 08:49 PM	None
226	Jul 06 2020 08:48 PM	PCDT,_x000D_ Family Planning
227	Jul 06 2020 08:46 PM	M Pharm 2018
228	Jul 06 2020 08:46 PM	BPharm 2011_x000D_ MPH 2019
229	Jul 06 2020 08:40 PM	B.PHARM 1976; HONS.B.PHARM 1997; PCDT 2017
230	Jul 06 2020 08:38 PM	Marketing Diploma
231	Jul 06 2020 08:37 PM	B.Pharm degree - 2005_x000D_ Honn.B.Pharm - 2007
232	Jul 06 2020 08:35 PM	None
233	Jul 06 2020 08:35 PM	N/A
234	Jul 06 2020 08:35 PM	CONTACEPTIVE COURSE, INJECTING, TRAVEL COURSE, FIRST AID, HOMEOPATHY DIPLOMA_x000D_ _x000D_ (DO NOT HAVE DATES WITH ME)
235	Jul 06 2020 08:34 PM	B Pham 1986_x000D_ MSc (Healthcare management) 2000
236	Jul 06 2020 08:33 PM	PCDT 2019
237	Jul 06 2020 08:29 PM	None
238	Jul 06 2020 08:29 PM	Bachelor of pharmacy 2010
239	Jul 06 2020 08:26 PM	B. Pharmacy (2011)_x000D_ Pharmacist in HIV and Aids (2015)_x000D_ Mpharm (still in progress)
240	Jul 06 2020 08:24 PM	M.Sc in Pharmaceutics (NWU), completed 2017
241	Jul 06 2020 08:24 PM	Bachelor of Pharmacy 2008
242	Jul 06 2020 08:23 PM	None
243	Jul 06 2020 08:22 PM	MPharm (Community Pharmacy) -1994_x000D_ Pharmacotherapy - 2013
244	Jul 06 2020 08:22 PM	B. Pharm 1998
245	Jul 06 2020 08:19 PM	None
246	Jul 06 2020 08:19 PM	Currently studying PCDT primary care drug therapy
247	Jul 06 2020 08:18 PM	Master of Pharmacy (Pharmacoeconomics) - 2016_x000D_ Primary care drug therapy - 2019
248	Jul 06 2020 08:17 PM	Bachelor of Pharmacy, completed in 2016
249	Jul 06 2020 08:17 PM	BPharm 1984
250	Jul 06 2020 08:16 PM	Bpharm 2007
251	Jul 06 2020 08:16 PM	Antibiotic stewardship short course complete in 2019
252	Jul 06 2020 08:15 PM	PCDT, 2018_x000D_ PIMART, 2020
253	Jul 06 2020 08:15 PM	GCP and various cardiology related courses - too many to specify here
254	Jul 06 2020 08:10 PM	BSc Hons Pharmacology _x000D_ Masters Health Economics
255	Jul 06 2020 08:06 PM	Nil
256	Jul 06 2020 08:06 PM	AMS from NWU 2019
257	Jul 06 2020 08:05 PM	Hiv management for pharmacist 2015
258	Jul 06 2020 08:04 PM	MSc(Med) - Pharmacology - 2017_x000D_ Post Graduate Diploma in Preventative Cardiovascular Medicine - 2019_x000D_ Post Graduate Diploma in Diabetes -2018_x000D_ South African Certificate in Asthma Care - 2017_x000D_ Pharmacist initiated Antiretroviral Therapy (PIMART) - 2020_x000D_
259	Jul 06 2020 08:03 PM	MSc
260	Jul 06 2020 08:00 PM	PGD PUBLIC HEALTH- 2012_x000D_ PGD HIV/AIDS MAN - 2013
261	Jul 06 2020 07:59 PM	None
262	Jul 06 2020 07:58 PM	Bpharm 2016_x000D_ Antibiotic stewardship 2019
263	Jul 06 2020 07:58 PM	Bpharm 2011
264	Jul 06 2020 07:58 PM	B pharm 2018
265	Jul 06 2020 07:57 PM	Masters in Health Sciences 2019_x000D_ Pharmaceutical leadership and development-2016_x000D_
266	Jul 06 2020 07:54 PM	Business Management and Development 2020_x000D_ Quality Management Systems to be completed by end of year
267	Jul 06 2020 07:52 PM	Public Health
268	Jul 06 2020 07:51 PM	B.Pharm - 2008_x000D_ M.Sc. - 2010_x000D_ Ph.D -2014
269	Jul 06 2020 07:50 PM	b.pharm.2011
270	Jul 06 2020 07:50 PM	Short course in Clinical pharmacy via NMMU completed in 2015
271	Jul 06 2020 07:50 PM	PCDT, 2008
272	Jul 06 2020 07:50 PM	B.Sc Farm
273	Jul 06 2020 07:47 PM	MSc Pharmaceutical Chemistry (2013), PhD Pharmaceutics (2018), MSc Nuclear Medicine (2020), Level 3 Diploma in Laboratory Animal Technology
274	Jul 06 2020 07:47 PM	B Pharm 2010
275	Jul 06 2020 07:46 PM	Masters in Business Administration 1997
276	Jul 06 2020 07:45 PM	None
277	Jul 06 2020 07:44 PM	MSc in Pharmacy, Univ of Limpopo 2013
278	Jul 06 2020 07:43 PM	5 Cpd courses since 2010 via insightmed
279	Jul 06 2020 07:40 PM	family planning 1985
280	Jul 06 2020 07:40 PM	B pharm 2018
281	Jul 06 2020 07:39 PM	none
282	Jul 06 2020 07:38 PM	Postgraduate Diploma Medicines Development
283	Jul 06 2020 07:37 PM	None
284	Jul 06 2020 07:34 PM	None
285	Jul 06 2020 07:34 PM	Nil
286	Jul 06 2020 07:34 PM	MPharm _x000D_
287	Jul 06 2020 07:34 PM	Clinical pharmacist
288	Jul 06 2020 07:32 PM	B-Pharmacy
289	Jul 06 2020 07:32 PM	B-Pharm 2009_x000D_ Masters in health sciences 2019_x000D_ Master of business administration 2020
290	Jul 06 2020 07:26 PM	Masters in Regulatory Affairs ongoing
291	Jul 06 2020 07:26 PM	B pharm
292	Jul 06 2020 07:25 PM	Primary Care Drug Therapy 2018
293	Jul 06 2020 07:25 PM	B Pharm _x000D_ 1998
294	Jul 06 2020 07:24 PM	Bachelor of Pharmacy, 2016
295	Jul 06 2020 07:24 PM	B.Pharm 2007
296	Jul 06 2020 07:23 PM	Pimart(2020)
297	Jul 06 2020 07:23 PM	MSc(Med)Pharmacy 2015_x000D_ HIV Management_x000D_ Advanced Health Management
298	Jul 06 2020 07:23 PM	Bpharm 2012
299	Jul 06 2020 07:23 PM	Bachelor of pharmacy 2017
300	Jul 06 2020 07:21 PM	M.Sc in Pharmaceutical Chemistry, 2014
301	Jul 06 2020 07:18 PM	Regulatory 2014
302	Jul 06 2020 07:18 PM	Primary care drug therapy more than 20 years ago_x000D_ Family planning more than 20 years ago_x000D_ CPD certificate in administration of immunizations and injections for Adults about 10 years ago_x000D_ Mims primary care volume 1 about 10 years ago_x000D_ Various Alpha pharm continued education modules through the years_x000D_ Clinical pharmacology course for pharmacists-UCT 2019_x000D_ The rol…
303	Jul 06 2020 07:18 PM	None
304	Jul 06 2020 07:18 PM	Management Year??_x000D_ _x000D_
305	Jul 06 2020 07:18 PM	EPI 2019 PE univ
306	Jul 06 2020 07:17 PM	None
307	Jul 06 2020 07:15 PM	PDCT in progress
308	Jul 06 2020 07:15 PM	B.Pharm - 1998
309	Jul 06 2020 07:15 PM	B Pharm
310	Jul 06 2020 07:14 PM	None
311	Jul 06 2020 07:13 PM	None
312	Jul 06 2020 07:13 PM	BSc hon (Pharmacology)
313	Jul 06 2020 07:13 PM	B Pharm 2004
314	Jul 06 2020 07:11 PM	None
315	Jul 06 2020 07:10 PM	Master of Science (Pharm Chem), 2014_x000D_ Bpharm 2011
316	Jul 06 2020 07:09 PM	none
317	Jul 06 2020 07:08 PM	Middle.management. 2018
318	Jul 06 2020 07:08 PM	Cerified assessor 2012_x000D_ Certified facillitator 2012_x000D_ Certified moderator2014_x000D_
319	Jul 06 2020 07:07 PM	Pharmacotherapy and drug Therapy (PCDT)_x000D_
320	Jul 06 2020 07:07 PM	MBA
321	Jul 06 2020 07:06 PM	phD pharmaceutical chemistry
322	Jul 06 2020 07:06 PM	B.Pharm
323	Jul 06 2020 07:06 PM	Alpha courses
324	Jul 06 2020 07:05 PM	None
325	Jul 06 2020 07:05 PM	MPharm 2007
326	Jul 06 2020 07:03 PM	Pcdt, 2018
327	Jul 06 2020 07:03 PM	Bpharm 2014
328	Jul 06 2020 07:02 PM	Primary care drug therapy 2016
329	Jul 06 2020 07:02 PM	D.Ph. 2002 MTM 2017
330	Jul 06 2020 06:59 PM	diploma in clinical pharmacology
331	Jul 06 2020 06:59 PM	Not available now
332	Jul 06 2020 06:59 PM	None
333	Jul 06 2020 06:58 PM	Senior Manager Development (USB)
334	Jul 06 2020 06:58 PM	None
335	Jul 06 2020 06:57 PM	clinical trials 2019_x000D_ Injection technique course 2017_x000D_
336	Jul 06 2020 06:57 PM	B.Pharm and M.Pharm
337	Jul 06 2020 06:54 PM	B.Pharm 2006
338	Jul 06 2020 06:53 PM	Masters of Public Health
339	Jul 06 2020 06:52 PM	MBA (2017)_x000D_ MPhil SCM (2020)
340	Jul 06 2020 06:52 PM	GCP
341	Jul 06 2020 06:51 PM	None
342	Jul 06 2020 06:50 PM	family planning various us cpd courses
343	Jul 06 2020 06:48 PM	Primary care drug therapy 1995
344	Jul 06 2020 06:48 PM	MBL- 2017
345	Jul 06 2020 06:48 PM	Bpharm, 2017
346	Jul 06 2020 06:47 PM	PCDT course, but did not apply for permit
347	Jul 06 2020 06:47 PM	BPharm
348	Jul 06 2020 06:46 PM	None
349	Jul 06 2020 06:46 PM	BPharm 2012
350	Jul 06 2020 06:45 PM	MPharm (current )
351	Jul 06 2020 06:45 PM	Bpharm
352	Jul 06 2020 06:43 PM	N/A
353	Jul 06 2020 06:42 PM	MSc clinical pharmacy 2003 Queens UK_x000D_ Diploma in Pharmacy Leadership 2016 ASHP USA
354	Jul 06 2020 06:41 PM	None
355	Jul 06 2020 06:38 PM	None
356	Jul 06 2020 06:38 PM	B.Sc. Pharm 1973
357	Jul 06 2020 06:37 PM	none
358	Jul 06 2020 06:37 PM	Financial Accounting at UNISA -2000
359	Jul 06 2020 06:37 PM	Bpharm
360	Jul 06 2020 06:36 PM	Assessor 2017
361	Jul 06 2020 06:36 PM	2018 PCDT
362	Jul 06 2020 06:35 PM	N/A
363	Jul 06 2020 06:35 PM	MPHARM
364	Jul 06 2020 06:35 PM	B pharm 2016
365	Jul 06 2020 06:34 PM	none
366	Jul 06 2020 06:34 PM	None
367	Jul 06 2020 06:34 PM	BSc pharm udw
368	Jul 06 2020 06:32 PM	Still doing PCDT
369	Jul 06 2020 06:31 PM	None
370	Jul 06 2020 06:31 PM	MSc current
371	Jul 06 2020 06:31 PM	Currently MBChB year 3
372	Jul 06 2020 06:31 PM	Bachelor of Pharmacy (2017)
373	Jul 06 2020 06:29 PM	non
374	Jul 06 2020 06:29 PM	N/A
375	Jul 06 2020 06:29 PM	Bpharm 2012
376	Jul 06 2020 06:29 PM	B.Pharm - UKZN 2014_x000D_
377	Jul 06 2020 06:28 PM	Na
378	Jul 06 2020 06:28 PM	Bachelor of pharmacy
379	Jul 06 2020 06:27 PM	Pharmacovigilance workshop ( 2015)_x000D_ Higher Certificate in Health Management (2012)_x000D_ Antimicrobial Stewardship (2015)
380	Jul 06 2020 06:27 PM	Beginner and intermediate Masterclass in Oncology (2016)
381	Jul 06 2020 06:26 PM	First Aid (2016)_x000D_ Immunisation and Injection Technique (2020)
382	Jul 06 2020 06:25 PM	medicines registration course (2020) , good clinical practice (2018)
383	Jul 06 2020 06:25 PM	HIV counseling and treatment, Family planning 2019_x000D_
384	Jul 06 2020 06:25 PM	BPharm 2006 _x000D_ MPharm 2019_x000D_ MBA 2020
385	Jul 06 2020 06:25 PM	BPharm 2004
386	Jul 06 2020 06:24 PM	None
387	Jul 06 2020 06:23 PM	Introduction to ISO (2017)
388	Jul 06 2020 06:22 PM	B. PHARM (2017)
389	Jul 06 2020 06:21 PM	N/A
390	Jul 06 2020 06:21 PM	Bpharm
391	Jul 06 2020 06:20 PM	None
392	Jul 06 2020 06:20 PM	Facilitator /Assessor
393	Jul 06 2020 06:19 PM	B.Pharm 1980
394	Jul 06 2020 06:18 PM	PhD, (2015), MSc Med pharmacy (2005), BPharm (2000)
395	Jul 06 2020 06:18 PM	N/A
396	Jul 06 2020 06:17 PM	Nil
397	Jul 06 2020 06:17 PM	Medicine Registration 1990
398	Jul 06 2020 06:17 PM	B. Pharm 2004
399	Jul 06 2020 06:17 PM	0
400	Jul 06 2020 06:16 PM	MPharm 2019
401	Jul 06 2020 06:15 PM	Medicines Registration Course 2016
402	Jul 06 2020 06:14 PM	Post graduate diploma in Health care management. Regent college 2000. PCDT course 2011. HIV, 2005, 2010, 2019
403	Jul 06 2020 06:14 PM	Non
404	Jul 06 2020 06:14 PM	2nd year PCDT 2020
405	Jul 06 2020 06:13 PM	None
406	Jul 06 2020 06:13 PM	BPharm, 2010_x000D_ MPharm, 2019
407	Jul 06 2020 06:12 PM	Quality management systems, strengthening health systems , supply chain management, validation, pharmacovigilance, project management
408	Jul 06 2020 06:12 PM	PCDT 2019
409	Jul 06 2020 06:12 PM	Msc 2010 and PhD 2014
410	Jul 06 2020 06:10 PM	PCDT 2019 NWU
411	Jul 06 2020 06:10 PM	B. Pharm
412	Jul 06 2020 06:08 PM	None
413	Jul 06 2020 06:07 PM	MBA
414	Jun 20 2020 06:52 PM	hiv - 2020
415	Jun 16 2020 10:41 AM	BSc 1979
416	Jun 09 2020 09:02 AM	PCDT 2015_x000D_ Course on clinical trials 2019_x000D_
417	Jun 08 2020 05:56 PM	B.Sc 1994, B.Pharm Honns 2004, PCDT 2019
418	Jun 07 2020 11:16 AM	Many retail and Regulatory courses e.g. Technipharm Medicines Registration (1996), Health Science Academy - Diagnostic skills workshop (2001), Plus CPE Training (Diabetes, Cardiovascular, Irritable Bowel, etc), Medicines Registration (2014), eCTD compilation (2019), EU variations, PI/PIL compilation (2018), Responsible Pharmacist in industry (2019), African Authority Regulatory requirements (2019…
419	Jun 06 2020 08:27 AM	INJECTION COURSE 2015
420	Jun 04 2020 05:22 PM	BSc Pharmacology 1983_x000D_ BPharm 1987_x000D_ PDM HIV/AIDS 2003_x000D_ MPhil 2005
421	Jun 04 2020 11:30 AM	N/A
422	Jun 04 2020 10:17 AM	none
423	Jun 04 2020 09:39 AM	MPharm , EI , Personnel management , Risk Management
424	Jun 04 2020 08:59 AM	Commerce , Law Tax , Computer Programming ,Economics
425	Jun 03 2020 10:20 PM	5 CPD modules yearly,past 25 odd years
426	Jun 03 2020 09:25 PM	M.Sc (2002) - Chemistry
427	Jun 03 2020 09:15 PM	non
428	Jun 03 2020 07:29 PM	MPHARM 2016_x000D_ PIMART2020_x000D_ ASSESSOR,MODERATOR, FACILITAOR 2000
429	Jun 03 2020 03:19 PM	Family planning
430	Jun 03 2020 02:37 PM	GMP for Management
431	Jun 03 2020 01:43 PM	supply chain management, hospital mnagement
432	Jun 03 2020 01:33 PM	Bpharm 1999
433	Jun 03 2020 10:04 AM	B.Sc (Pharm)1970 and CPD activities
434	Jun 03 2020 08:40 AM	none
435	Jun 02 2020 10:04 PM	Diabetes, Hypertension, HIV treatment, hypercholesterolaemia, family planning, allergy diagnosis_x000D_ & treatment, erectile dysfunction and many others_x000D_
436	Jun 02 2020 09:12 PM	BSc (Biochemistry and Microbiology)1987. Administration of injections and vaccines
437	Jun 02 2020 09:03 PM	I
438	Jun 02 2020 08:53 PM	PCDT 2019_x000D_ PIMART 2020_x000D_ Both awaiting registration
439	Jun 02 2020 07:38 PM	NONE
440	Jun 02 2020 07:28 PM	dip pharm
441	Jun 02 2020 04:21 PM	none
442	Jun 02 2020 04:19 PM	Immunisation_x000D_ Family planning
443	Jun 02 2020 03:32 PM	Medicines registration course 2007
444	Jun 02 2020 03:18 PM	B pharm
445	Jun 02 2020 01:07 PM	B.Pharm 1986
446	Jun 02 2020 12:50 PM	Pharmacotherapy. 1990. Mpharm 1988 nearly finished one module outstanding. MBL unisa1998.
447	Jun 02 2020 12:21 PM	B. Pharm 1992
448	Jun 02 2020 11:58 AM	MPharm(Clin) 2020
449	Jun 02 2020 11:35 AM	California Jurisprudence Examination and North American Pharmacist Licensure Exam 2009
450	Jun 02 2020 11:31 AM	B.PHARM
451	Jun 02 2020 11:25 AM	Link continuing education 2008.Immunization 2011
452	Jun 02 2020 11:20 AM	HIV DIPLOMA 2005_x000D_ INJECTION ADMIN 2006_x000D_ VARIOUS CONTINOUS EDUCATION COURSES MONTHLY
453	Jun 02 2020 11:12 AM	none
454	Jun 02 2020 10:51 AM	Post grad Diploma - Business Admin_x000D_ Post grad Diploma - Health Economics
455	Jun 02 2020 10:47 AM	Pharmacology NWU_x000D_ Pharmacists Education Programmes (PLUS) 1990 _x000D_ Family Planning NWU 1992_x000D_ CPD Western Cape Birth control 2013_x000D_ Depressive Disorders 2014_x000D_ Drug Counselling 1997
456	Jun 02 2020 10:08 AM	BSc Pharm 1972
457	Jun 02 2020 09:53 AM	None
458	Jun 02 2020 09:42 AM	MEDPRO-X (UNISA) 2000
459	Jun 02 2020 09:15 AM	B.Pharmacy (2017)
460	Jun 02 2020 08:08 AM	BSc Honns in Pharmacology, 1991
461	Jun 02 2020 07:55 AM	Certificate in business management Wits 1994_x000D_ Diabetes course 1995_x000D_
462	Jun 02 2020 07:15 AM	Pcdt 2018_x000D_ HIV pep/prep 2019_x000D_ _x000D_
463	Jun 02 2020 07:02 AM	None
464	Jun 02 2020 06:50 AM	Family Planning 1991
465	Jun 02 2020 06:17 AM	ANTIBIOTICS STEWARDSHIP
466	Jun 02 2020 05:46 AM	Management and Accounting
467	Jun 02 2020 03:48 AM	Not applicable
468	Jun 01 2020 10:29 PM	B.Sc Pharm 1973
469	Jun 01 2020 10:00 PM	Family Planning about 1985
470	Jun 01 2020 09:59 PM	None
471	Jun 01 2020 09:39 PM	Counselor for Voluntery Testing in HIV and the ARV treatments
472	Jun 01 2020 09:36 PM	None
473	Jun 01 2020 09:36 PM	NA
474	Jun 01 2020 09:30 PM	B.Pharm PU for CHE_x000D_ PCDT potch 1990
475	Jun 01 2020 09:21 PM	Llb, 2011. Pharmacotherapy 1,2 2018
476	Jun 01 2020 09:03 PM	B Pharm 1987
477	Jun 01 2020 08:51 PM	None
478	Jun 01 2020 08:44 PM	None
479	Jun 01 2020 08:44 PM	B.Pharm 1978
480	Jun 01 2020 08:36 PM	Master in Holistic health 1996
481	Jun 01 2020 08:34 PM	MPharm
482	Jun 01 2020 08:24 PM	primary care drug therapist._x000D_ heating aid acoustition._x000D_ drug wise councellor_x000D_ family planning
483	Jun 01 2020 08:23 PM	B.Pharm
484	Jun 01 2020 08:18 PM	Master of public health, 2019
485	Jun 01 2020 08:17 PM	MSc chemistry 1976
486	Jun 01 2020 08:03 PM	BPharm 1984_x000D_ Hons B Pharm 1996
487	Jun 01 2020 07:57 PM	NA
488	Jun 01 2020 07:36 PM	Bpharm 1974
489	Jun 01 2020 07:33 PM	none
490	Jun 01 2020 07:21 PM	None
491	Jun 01 2020 07:18 PM	B.PHARM 1981,FAMILY PLANNING 1994,IMMUNISATION AND INJECTION TECNIQUE 2010 AND VARIOUS MODULES FROM ALPHAPHARM ON CONTINUING EDUCATION
492	Jun 01 2020 07:10 PM	Nil
493	Jun 01 2020 07:07 PM	Contraception 1991
494	Jun 01 2020 07:01 PM	N/A
495	Jun 01 2020 06:43 PM	none
496	Jun 01 2020 06:42 PM	Bachelor of Pharmacy, Honours (2017)
497	Jun 01 2020 06:37 PM	none
498	Jun 01 2020 06:11 PM	na
499	Jun 01 2020 06:09 PM	Antimicrobial stuartship workshop
500	Jun 01 2020 05:56 PM	Masters in Public Health Pharmacy and Management: 2017,
501	Jun 01 2020 05:45 PM	BPharm(Rhodes) 1997
502	Jun 01 2020 05:44 PM	B Pharm
503	Jun 01 2020 05:43 PM	NONE
504	Jun 01 2020 05:39 PM	Nil
505	Jun 01 2020 05:23 PM	-B Pharm Pu vir CHO 1982_x000D_ -Pharmacotherapist (Primere Sorg Geneesmiddel Terapie) PU vir CHO Pr nr.6100597-- 19/11/1996_x000D_ -Primary Care Drug therapy( PCDT update workshop ) NWU -- 17-18 Oct 2013_x000D_ -HSA Acadamy April 2000_x000D_ Vaccination & Injection Tecniques _x000D_ DOH Contraception 1995_x000D_
506	Jun 01 2020 05:17 PM	None
507	Jun 01 2020 05:12 PM	Masters in Medical Science (Clinical Pharmacology) - 2000_x000D_ PhD - 2020
508	Jun 01 2020 04:58 PM	continuous cpd program through alphapharm
509	Jun 01 2020 04:34 PM	None
510	Jun 01 2020 04:28 PM	Family Planning 1992_x000D_ Project Management 2006_x000D_ MS Office 2004_x000D_ Negotiation Skills 2009_x000D_ _x000D_
511	Jun 01 2020 04:20 PM	B.Pharm 2017
512	Jun 01 2020 04:11 PM	PIMART
513	Jun 01 2020 04:08 PM	Contraceptives. 1995. _x000D_ P
514	Jun 01 2020 04:04 PM	PCDT
515	Jun 01 2020 03:59 PM	MBA, 2006
516	Jun 01 2020 03:57 PM	MPH [PUBLIC HEALTH], DIP. HSM
517	Jun 01 2020 03:48 PM	MASTERS IN PUBLIC HEALTH, 2018
518	Jun 01 2020 03:44 PM	Birth Control. DOH 1975
519	Jun 01 2020 03:41 PM	PCDT 1996_x000D_ Diploma in Allergy and Asthma for Healthcare professionals in Allergies and Asthma 2013_x000D_ Higher Certificate in Vaccinology started March 2020
520	Jun 01 2020 03:39 PM	BSc , UHD
521	Jun 01 2020 03:38 PM	Dip Pharm 1982
522	Jun 01 2020 03:38 PM	Contraception 1994?
523	Jun 01 2020 03:37 PM	primary HIV/AIDS training for pharmacist, Wits, 2003_x000D_ family planning, Potchefstroom university, 1993_x000D_ diabetes care in pharmacy, PSSA, 1992_x000D_ injection and immunization technique, NMU, 2020
524	Jun 01 2020 03:21 PM	none
525	Jun 01 2020 03:17 PM	PCDT
526	Jun 01 2020 03:15 PM	NONE
527	Jun 01 2020 03:00 PM	None
528	Jun 01 2020 02:58 PM	MRPharmS 2001...no longer registered
529	Jun 01 2020 02:47 PM	bpharm
530	Jun 01 2020 02:45 PM	FAMILY PLANNING_x000D_ PCDT
531	Jun 01 2020 02:35 PM	B. Pharm (UP) 1990_x000D_ M. Sc in Pharmacy Administration and Policy Regulation ( UWC) 2015
532	Jun 01 2020 02:33 PM	N/A
533	Jun 01 2020 02:33 PM	M.Pharm_x000D_ PCDT_x000D_ HIV extra courses_x000D_ Management
534	Jun 01 2020 02:28 PM	none
535	Jun 01 2020 02:28 PM	0
536	Jun 01 2020 02:24 PM	PHC Techinpharm 1992_x000D_ NWU PCDT 2016
537	Jun 01 2020 02:20 PM	ORAL CONTRACEPTIVE_x000D_ HIV TESTING
538	Jun 01 2020 02:18 PM	Family planning 2015
539	Jun 01 2020 02:11 PM	None
540	Jun 01 2020 02:10 PM	MASTERS IN BUSINESS ADMINISTRATION - 2003_x000D_ PRIMARY CARE DRUG THERAPY- 2012_x000D_
541	Jun 01 2020 02:09 PM	None
542	Jun 01 2020 02:08 PM	MBA 2018
543	Jun 01 2020 02:07 PM	None
544	Jun 01 2020 02:05 PM	Primary Health are. 1995
545	Jun 01 2020 02:05 PM	ALPHA PHARM CONTINOUS LEARNING
546	Jun 01 2020 02:04 PM	Small Business Management 1995 specifically retail Pharmacy
547	Jun 01 2020 02:04 PM	B.Pharm degree
548	Jun 01 2020 01:57 PM	N/A
549	Jun 01 2020 01:57 PM	M Pharm 1997_x000D_ PCDT 2009_x000D_ Family Planning 1996
550	Jun 01 2020 01:55 PM	regulatory affairs
551	Jun 01 2020 01:54 PM	Contraception, Primary course on Homeopathy. Injection technique
552	Jun 01 2020 01:50 PM	bpharm 1999_x000D_ Mpharm 2010_x000D_ Mph 2015_x000D_ _x000D_ More than 12 other courses completed
553	Jun 01 2020 01:48 PM	M Pharm 1986_x000D_ Assessor May 2000
554	Jun 01 2020 01:48 PM	GMP course 2020, GWP course 2020
555	Jun 01 2020 01:47 PM	vaccination and injection 2015_x000D_ PCDT course will hopefully complete 2020
556	Jun 01 2020 01:45 PM	Rational Drug Use 2000, Pharmacovigilance 2005, Drug Abuse 2008, Master in Public Health 2018
557	Jun 01 2020 01:45 PM	Diabetes, Family Planning,
558	Jun 01 2020 01:44 PM	PCDT2012
559	Jun 01 2020 01:44 PM	B.PHARM_x000D_ M.Sc PHARM
560	Jun 01 2020 01:42 PM	Na
561	Jun 01 2020 01:41 PM	B Pharm (Hons) Indus Pharm 1990
562	Jun 01 2020 01:39 PM	GWP (2018)_x000D_ PCDT (Current)
563	Jun 01 2020 01:37 PM	None
564	Apr 07 2020 08:58 PM	None
565	Mar 20 2020 07:16 PM	Occupational health and safety
566	Mar 20 2020 05:53 PM	B. PHARMACY 2012
567	Mar 20 2020 01:50 PM	Quality and Assurance Management 2018_x000D_ _x000D_ PCDT (current)
568	Dec 16 2019 05:04 PM	Injection & Immunization_x000D_ Family Planning
569	Dec 13 2019 10:45 PM	Pcdt 2018
570	Dec 13 2019 09:46 PM	Bsc

## Sheet: Question 9
The Evolving Role of The Pharmacist: Primary Healthcare Re-engineering as we Transition Toward National Health Insurance
Have you completed a course in Primary Care Drug Therapy (PCDT) and been issued with a section 22A (15) permit, in terms of the Medicines and Related Substances Act, 101 of 1965 ? (Please state year awarded)
Answer Choices	Responses
Yes	0.0845	53
No	0.9219	578
Please specify year awarded.		68
	Answered	627
	Skipped	37
Respondents	Response Date	Please specify year awarded.	Tags
1	Jul 15 2020 10:44 PM	Completed Pharmacotherapy 1993 Oppel Greff PU v CHO did not apply for permit
2	Jul 15 2020 09:37 PM	2007
3	Jul 14 2020 09:02 AM	2012
4	Jul 10 2020 07:48 AM	Did course but it never realized
5	Jul 08 2020 09:10 PM	2015
6	Jul 08 2020 02:09 PM	I want to enroll for this
7	Jul 08 2020 01:46 PM	.
8	Jul 08 2020 09:48 AM	N/A
9	Jul 07 2020 06:00 PM	N/A
10	Jul 07 2020 04:44 PM	BUSY DOING IT
11	Jul 07 2020 04:22 PM	2004,
12	Jul 07 2020 02:19 PM	2017
13	Jul 07 2020 01:53 PM	n/a
14	Jul 07 2020 01:27 PM	completed 2018, not yet registered
15	Jul 07 2020 12:43 PM	1993
16	Jul 07 2020 10:29 AM	1995
17	Jul 07 2020 09:53 AM	1992
18	Jul 07 2020 07:57 AM	2019
19	Jul 07 2020 06:36 AM	2011
20	Jul 06 2020 09:19 PM	2019
21	Jul 06 2020 08:48 PM	Completed the course, did not register with DoH
22	Jul 06 2020 08:40 PM	2017
23	Jul 06 2020 08:35 PM	I am now busy with Pharmacotherapy 3.
24	Jul 06 2020 08:33 PM	2019
25	Jul 06 2020 08:18 PM	2019
26	Jul 06 2020 08:16 PM	2007
27	Jul 06 2020 08:15 PM	2018
28	Jul 06 2020 07:50 PM	2008
29	Jul 06 2020 07:34 PM	N/A
30	Jul 06 2020 07:07 PM	2018 but I haven't received the permit
31	Jul 06 2020 06:48 PM	1995
32	Jul 06 2020 06:47 PM	1996
33	Jul 06 2020 06:36 PM	2018
34	Jul 06 2020 06:32 PM	2020,just pharmacotherapy 1 course
35	Jul 06 2020 06:19 PM	1990 refresh 2012
36	Jul 06 2020 06:14 PM	No permit . Completed 2011
37	Jul 06 2020 06:12 PM	2019
38	Jul 06 2020 06:10 PM	2019
39	Jun 09 2020 09:02 AM	2020
40	Jun 08 2020 05:56 PM	Waiting
41	Jun 04 2020 08:59 AM	N/A
42	Jun 03 2020 12:04 PM	No permit
43	Jun 03 2020 08:40 AM	1996
44	Jun 02 2020 08:53 PM	2019, still going through registration process
45	Jun 02 2020 12:50 PM	1990 plus minus
46	Jun 02 2020 11:58 AM	1993
47	Jun 02 2020 10:47 AM	?
48	Jun 02 2020 07:15 AM	2019
49	Jun 02 2020 07:02 AM	N/A
50	Jun 01 2020 09:39 PM	I started and did everything but did not get a chance to do practical at our local public clinics
51	Jun 01 2020 09:36 PM	1994
52	Jun 01 2020 09:30 PM	1990 refresh 2012
53	Jun 01 2020 07:18 PM	N/A
54	Jun 01 2020 07:07 PM	1991
55	Jun 01 2020 06:09 PM	N/A
56	Jun 01 2020 05:39 PM	1986
57	Jun 01 2020 05:23 PM	1996 -- 27/01/2019
58	Jun 01 2020 03:41 PM	2016
59	Jun 01 2020 03:21 PM	n/a
60	Jun 01 2020 03:17 PM	1986
61	Jun 01 2020 02:45 PM	1996
62	Jun 01 2020 02:33 PM	2008
63	Jun 01 2020 02:24 PM	2016
64	Jun 01 2020 02:11 PM	Did course but never materialized .....think it was in the nineties
65	Jun 01 2020 02:10 PM	2016
66	Jun 01 2020 01:57 PM	reissued 2019
67	Jun 01 2020 01:44 PM	2015
68	Dec 13 2019 10:45 PM	2018

## Sheet: Question 10
The Evolving Role of The Pharmacist: Primary Healthcare Re-engineering as we Transition Toward National Health Insurance
Are you familiar with Primary Health Care Standard Treatment Guidelines (STG) and the Essential Medicines List (EML) ?
Answer Choices	Responses
Yes	0.9105	570
No	0.0895	56
	Answered	626
	Skipped	38

[truncated: 14 more sheets: Question 11, Question 12, Question 13, Question 14, Question 15, Question 16, Question 17, Question 18, Question 19, Question 20, Question 21, Question 22, Question 23, Question 24]
